# Supplementary material for: Methionine restriction constrains lipoylation and activates mitochondria for nitrogenic synthesis of amino acids
Source: Nat Commun. 2023 May 2;14:2504. doi: 10.1038/s41467-023-38289-9 (PMC10154411; doi:10.1038/s41467-023-38289-9)
Supplement: Supplementary file 4 — Supplementary Data 1 [file 41467_2023_38289_MOESM4_ESM.xlsx]

## Sheet: List of yeast strains
Supplementary Data 1: A list of yeast strains used in this study.
S. cerevisiae: Name = CEN.PK; Genotype = MATa
S. cerevisiae: Name = CEN.PK; Genotype = MATα
S. cerevisiae: Name = CEN.PK; Genotype = MATa; met6Δ::NAT
S. cerevisiae: Name = CEN.PK; Genotype = MATa; sam1Δ::KanMX; sam2Δ:: HYG
S. cerevisiae: Name = CEN.PK; Genotype = MATa; sam5Δ:: KanMX
S. cerevisiae: Name = CEN.PK; Genotype = MATa;
SAM1-NLS-GFP:: KanMX
S. cerevisiae: Name = CEN.PK; Genotype = MATα;
SAM1-NLS-GFP:: KanMX; sam2Δ:: HYG
S. cerevisiae: Name = CEN.PK; Genotype = MATa;
SAM1-GFP:: KanMX; sam2Δ:: NAT
S. cerevisiae: Name = CEN.PK; Genotype = MATα; sam2Δ:: HYG
S. cerevisiae: Name = CEN.PK; Genotype = MATa; met6Δ::NAT; gdh1Δ:: HYG
S. cerevisiae: Name = CEN.PK; Genotype = MATα; met6Δ::NAT; gdh3Δ:: HYG
S. cerevisiae: Name = CEN.PK; Genotype = MATa; met6Δ::NAT; idh1Δ:: HYG
S. cerevisiae: Name = CEN.PK; Genotype = MATa; met6Δ::NAT; glt1Δ:: KanMX
S. cerevisiae: Name = CEN.PK; Genotype = MATa; kgd2Δ:: HYG
S. cerevisiae: Name = CEN.PK; Genotype = MATa; lat1Δ::HYG
S. cerevisiae: Name = CEN.PK; Genotype = MATa; gcv3Δ:: HYG
S. cerevisiae: Name = CEN.PK; Genotype = MATa;
Mito-SAM1-GFP::HYG
S. cerevisiae: Name = CEN.PK; Genotype = MATa;
sam5Δ::KanMX; Mito-SAM1-GFP::HYG
S. cerevisiae: Name = CEN.PK; Genotype = MATa;
LAT1 K75A::HYG
S. cerevisiae: Name = CEN.PK; Genotype = MATa; lip3Δ::HYG
S. cerevisiae: Name = CEN.PK; Genotype = MATa; lip5Δ::NAT
S. cerevisiae: Name = CEN.PK; Genotype = MATa;
Mito-SAM1-GFP::HYG; IDH1-mCherry::NAT
S. cerevisiae: Name = CEN.PK; Genotype = MATa;
sam5Δ::KanMX; Mito-SAM1-GFP::HYG;
IDH1-mCherry::NAT
S. cerevisiae: Name = CEN.PK; Genotype = MATa;
sam5Δ::KanMX; LAT1-FLAG::NAT
S. cerevisiae: Name = CEN.PK; Genotype = MATα; sam5Δ::KanMX; KGD2-FLAG::NAT
S. cerevisiae: Name = CEN.PK; Genotype = MATa;
sam5Δ::KanMX; GCV3-FLAG::NAT
S. cerevisiae: Name = CEN.PK; Genotype = MATa;
KGD2-FLAG::NAT
S. cerevisiae: Name = CEN.PK; Genotype = MATα;
SAM1-NLS-GFP:: KanMX; KGD2-FLAG::NAT
S. cerevisiae: Name = CEN.PK; Genotype = MATa;
SAM1-NLS-GFP:: KanMX; sam2Δ:: HYG;
KGD2-FLAG::NAT
S. cerevisiae: Name = CEN.PK; Genotype = MATa;
sam2Δ:: HYG; KGD2-FLAG::NAT
S. cerevisiae: Name = CEN.PK; Genotype = MATa;
ARG2-FLAG::HYG
S. cerevisiae: Name = CEN.PK; Genotype = MATa;
ARG7-FLAG::HYG
S. cerevisiae: Name = CEN.PK; Genotype = MATa;
sam5Δ:: KanMX; ARG2-FLAG::HYG
S. cerevisiae: Name = CEN.PK; Genotype = MATa; sam5Δ:: KanMX; ARG7-FLAG::HYG
S. cerevisiae: Name = CEN.PK; Genotype = MATa;
ARG2-FLAG::HYG; ARG5,6-HA::NAT
S. cerevisiae: Name = CEN.PK; Genotype = MATa;
ARG7-FLAG::HYG; ARG5,6-HA::NAT
S. cerevisiae: Name = CEN.PK; Genotype = MATa;
sam5Δ:: KanMX; ARG2-FLAG::HYG; ARG5,6-HA::NAT
S. cerevisiae: Name = CEN.PK; Genotype = MATa;
sam5Δ:: KanMX; ARG7-FLAG::HYG; ARG5,6-HA::NAT
S. cerevisiae: Name = CEN.PK; Genotype = MATa;
sam5Δ:: KanMX; arg7Δ:: HYG
S. cerevisiae: Name = CEN.PK; Genotype = MATa;
arg7Δ:: KanMX
S. cerevisiae: Name = CEN.PK; Genotype = MATa; ARG5,6-HA::HYG
S. cerevisiae: Name = CEN.PK; Genotype = MATa; sam5Δ:: KanMX; ARG5,6-HA::HYG
S. cerevisiae: Name = CEN.PK; Genotype = MATa; leu1Δ::HYG
S. cerevisiae: Name = CEN.PK; Genotype = MATa; leu2Δ:: HYG
S. cerevisiae: Name = CEN.PK; Genotype = MATa; leu4Δ:: HYG
S. cerevisiae: Name = CEN.PK; Genotype = MATa; leu9Δ:: HYG
S. cerevisiae: Name = CEN.PK; Genotype = MATa; sam5Δ:: KanMX; leu1Δ::HYG
S. cerevisiae: Name = CEN.PK; Genotype = MATa;
sam5Δ:: KanMX; leu2Δ::HYG
S. cerevisiae: Name = CEN.PK; Genotype = MATa; sam5Δ:: KanMX; leu4Δ::HYG
S. cerevisiae: Name = CEN.PK; Genotype = MATa; sam5Δ:: KanMX; leu9Δ::HYG
S. cerevisiae: Name = CEN.PK; Genotype = MATa;
LEU1-DAMP::HYG
S. cerevisiae: Name = CEN.PK; Genotype = MATa;
LEU2-DAMP::HYG
S. cerevisiae: Name = CEN.PK; Genotype = MATa;
sam5Δ:: KanMX; LEU1-DAMP::HYG
S. cerevisiae: Name = CEN.PK; Genotype = MATa;
sam5Δ:: KanMX; LEU2-DAMP::HYG
