# Supplementary material for: Methionine restriction constrains lipoylation and activates mitochondria for nitrogenic synthesis of amino acids
Source: Nat Commun. 2023 May 2;14:2504. doi: 10.1038/s41467-023-38289-9 (PMC10154411; doi:10.1038/s41467-023-38289-9)
Supplement: Supplementary file 5 — Supplementary Data 2 [file 41467_2023_38289_MOESM5_ESM.xlsx]

## Sheet: Sheet1
Supplementary Data 2: A list of primers used in this study.
Primer Name	Sequence
LIP3 KO pFA6 F	AGAAGAAAACACTAGACTTTTCTTTGATGTTTACATTATGcggatccccgggttaattaa
LIP3 KO pFA6 R	TACGTTATTTACAAGTGAATTGAAATATTCATCAACGTTAgaattcgagctcgtttaaac
ARG7 KO pFA6 F	TTCCCTTTATTTAAAGAAGTCCAAAATTCAACATAGCATGcggatccccgggttaattaa
ARG7 KO pFA6 R	GCTTATAAAAGAAAGATTGAACAAAATATACATGAATTTAgaattcgagctcgtttaaac
GCV3 KO pFA6 F	GAAAGGGAATCTCCACATGAAGCATACCACATCGACAATGcggatccccgggttaattaa
GCV3 KO pFA6 R	TATATATGAAATTACTTTACGTACGTATAAGCTTTGTTCAgaattcgagctcgtttaaac
GDH1 KO pFA6 F	TCTAATATAACAGTTAGGAGACCAAAAAGAAAAAGAAATGcggatccccgggttaattaa
GDH1 KO pFA6 R	TTTTATGAACTTTCCTCTTTTCTTTCTTTTAGACTATTTAgaattcgagctcgtttaaac
GDH3 KO pFA6 F	GCAACAGTCACCGAAAAGAAAAGGTAAAAAGTAAAAAATGcggatccccgggttaattaa
GDH3 KO pFA6 R	CAGATAGTTACGAACAAAAAGAAAATAGCGCTTACGGCTAgaattcgagctcgtttaaac
GLT1 KO pFA6 F	ATTTTGAAGAACTAGAAAAAGAATTAGAAAAGAAAGCATGcggatccccgggttaattaa
GLT1 KO pFA6 R	AATATACGATCATAAAATAAATAATAACTCAAGCTTTTTAgaattcgagctcgtttaaac
IDH1 KO pFA6 F	ATTCTTCTCCCTTTTCCTCCATAATTGTAAGAGAAAAATGcggatccccgggttaattaa
IDH1 KO pFA6 R	TTAAGTTGCAGAACAAAAAAAAGGGGAATTGTTTTCATTAgaattcgagctcgtttaaac
KGD2 KO pFA6 F	ACAACCAAAGACACAACTTCAGATAATTATTTAAACAATGcggatccccgggttaattaa
KGD2 KO pFA6 R	TCATGAAATCAGATTGGTATGGGCTGCAAATTTCAAATCAgaattcgagctcgtttaaac
LAT1 KO pFA6 F	AACTGCATCCAGTAAAATTAATAGTTATTAGCGTACTATGcggatccccgggttaattaa
LAT1 KO pFA6 R	TACGCATTTACTGGCGAATTTTATTTTCATTCTAACCTCAgaattcgagctcgtttaaac
LEU1 KO pFA6 F	TGTCGCTATCGATTTTTATTATTTGCTGTTTTAAATCATGcggatccccgggttaattaa
LEU1 KO pFA6 R	GTTATTGACGCCAGGTTTGGACGTTGTTTTTCACTGTCTAgaattcgagctcgtttaaac
LEU2 KO pFA6 F	AATATATATATATATATTTCAAGGATATACCATTCTAATGcggatccccgggttaattaa
LEU2 KO pFA6 R	AGTTTATGTACAAATATCATAAAAAAAGAGAATCTTTTTAgaattcgagctcgtttaaac
LEU4 KO pFA6 F	TGTAGACTTTTTCCTTACAAAAAGACAAGGAACAATCATGcggatccccgggttaattaa
LEU4 KO pFA6 R	AATAGAAGCGAATAAGTCCTGAAATACAGAAAAGTTCTTAgaattcgagctcgtttaaac
LEU9 KO pFA6 F	TAATACTATCGGCACATTATCATTTAGCCGCGTAGCCATGcggatccccgggttaattaa
LEU9 KO pFA6 R	ATATATAACATGAGTAATCATAAGCTACTCCTTTCTATTAgaattcgagctcgtttaaac
LIP5 KO pFA6 F	TTATGTGGATTTTAAGGAGAACTGTTAAGCCACAATAATGcggatccccgggttaattaa
LIP5 KO pFA6 R	TAATTGTTTTCTTCCAACTATTAGATTTCAGTGTGCATTAgaattcgagctcgtttaaac
MET6 KO pFA6 F	ACAAAATACCAATATAATTTCAAAGTACATATCAAAAATGcggatccccgggttaattaa
MET6 KO pFA6 R	TCAGAAAATATCATTACTTTGCTTCCTTTTTAAAACCTTAgaattcgagctcgtttaaac
SAM5 KO pFA6 F	ACACCGATGAACTAAAATTCGCTTTGAAAAGTTTGCTATGcggatccccgggttaattaa
SAM5 KO pFA6 R	TCTTACAACTGGTAGTTGCTTTTGCTCTATGTTTTCATTAgaattcgagctcgtttaaac
SAM1 KO pFA6 F	TACCCTAAAAACAAGAAAAAATAAGATAAACGAAAATATGcggatccccgggttaattaa
SAM1 KO pFA6 R	AGGTTGAAGGCAGAAAAAAGTCCAAAAGGAAAAAAGCTTAgaattcgagctcgtttaaac
SAM2 KO pFA6 F	ATATATCCAGTATTTACGACAATATACAAACATAATCATGcggatccccgggttaattaa
SAM2 KO pFA6 R	TATAAAAATCAAAATAAAACATTTATTGTCTAAATGTTTAgaattcgagctcgtttaaac
ARG2 C' tag pFA6 F	GGACATCAAGCCAAGTTGGGAAAATGAAAAAAATATTTCAcggatccccgggttaattaa
ARG2 C' tag pFA6 R	ACTTGAAAGTTAAGGAGGAGGAGAATGCGTCTTTGTTTCAgaattcgagctcgtttaaac
ARG5,6 C' tag pFA6 F	AGAGTATGCTGGTATCCCTGAAAATAAAATTATTGGTGTCcggatccccgggttaattaa
ARG5,6 C' tag pFA6 R	TCATGTGACTGAGCTGCAGATCTACTATACACAGTGATCAgaattcgagctcgtttaaac
ARG7 C' tag pFA6 F	ATCACATGAATATGTAACAATTAACGGTGATTACCGTTCAcggatccccgggttaattaa
ARG7 C' tag pFA6 R	GCTTATAAAAGAAAGATTGAACAAAATATACATGAATTTAgaattcgagctcgtttaaac
GCV3 C' tag pFA6 F	GTCCTTAGAACAGTACGAAAAGACACTGGTTCATGATGACcggatccccgggttaattaa
GCV3 C' tag pFA6 R	TATATATGAAATTACTTTACGTACGTATAAGCTTTGTTCAgaattcgagctcgtttaaac
GDH1 C' tag pFA6 F	CAAGGTCTCTGATGCTATGTTTGACCAAGGTGATGTATTTcggatccccgggttaattaa
GDH1 C' tag pFA6 R	TTTTATGAACTTTCCTCTTTTCTTTCTTTTAGACTATTTAgaattcgagctcgtttaaac
IDH1 C' tag pFA6 F	TGACTTCACGAATGAAATCATCAACAAATTATCTACCATGcggatccccgggttaattaa
IDH1 C' tag pFA6 R	TTAAGTTGCAGAACAAAAAAAAGGGGAATTGTTTTCATTAgaattcgagctcgtttaaac
KGD2 C' tag pFA6 F	TAAAGAGTTGATTGAAGACCCTAGAAAAATGTTGTTATGGcggatccccgggttaattaa
KGD2 C' tag pFA6 R	TCATGAAATCAGATTGGTATGGGCTGCAAATTTCAAATCAgaattcgagctcgtttaaac
LAT1 C' tag pFA6 F	ATTGAAAACTGTTATTGAAAATCCTTTGGAAATGCTATTGcggatccccgggttaattaa
LAT1 C' tag pFA6 R	TACGCATTTACTGGCGAATTTTATTTTCATTCTAACCTCAgaattcgagctcgtttaaac
NIC96 C' tag pFA6 F	GGAAACGTACAGCACTTTAATTAATATAGACGTCTCTCTAcggatccccgggttaattaa
NIC96 C' tag pFA6 R	TATAGATATAAACAAAAATATACAATATTTAAAAAAATCAgaattcgagctcgtttaaac
SAM1 C' tag pFA6 F	CCAAGAATACCCATGGGAAAAGCCTAAGACTTTGAAGTTCcggatccccgggttaattaa
SAM1 C' tag pFA6 R	AGGTTGAAGGCAGAAAAAAGTCCAAAAGGAAAAAAGCTTAgaattcgagctcgtttaaac
LEU1 DAmP pFA6 F	TGTTACAACTACTTTCGATAAAGTCCACCAGGATTGGTAGcggatccccgggttaattaa
LEU1 DAmP pFA6 R	CATGTTATTGACGCCAGGTTTGGACGTTGTTTTTCACTGTgaattcgagctcgtttaaac
LEU2 DAmP pFA6 F	TGATGCTGTCGCCGAAGAAGTTAAGAAAATCCTTGCTTAAcggatccccgggttaattaa
LEU2 DAmP pFA6 R	TAAAGTTTATGTACAAATATCATAAAAAAAGAGAATCTTTgaattcgagctcgtttaaac
mtSAM1-F	GCATGGATGAACTATACAAAGGTGGTGGTGGTTCTATGGCCGGTACATTTTTATTCACTT
mtSAM1-R	AAAAATCATAAATCATAAGAAATTCGCgcatgcTTAGAACTTCAAAGTCTTAGGCTTTTC
LAT1-K75A-F	TGAAGTTATTGCCGAAATAGAAACAGACGCTGCTCAAATGGACTTTGAGTTCCAAGAAGA
RT-ARG1-F	TTGACGTCGCTAAACAGGAG
RT-ARG1-R	GTCTGGCTTCAGAGCGTAAA
RT-ARG2-F	TCTCAGGAACTCGAGCATTTG
RT-ARG2-R	CGTACACCTCCATTCTGTGTAA
RT-ARG3-F	GCCTCCACCAATGCCAATA
RT-ARG3-R	ATCAGCCACAGAGACAAGTTC
RT-ARG4-F	CTGATTGCCACAGGTGTTATTTC
RT-ARG4-R	GAACACCCTTTCTGACCAAGTA
RT-ARG5,6-F	CCCTCAACTCATCAGCAAGTAG
RT-ARG5,6-R	CTGTGTAACCTCTAGCACCAATAA
RT-ARG7-F	ATTTGTCCGAATATGGCTACCT
RT-ARG7-R	CATATCACCGTCCACCGATATAC
RT-ARG8-F	GTGAGGCTCATCCGGATATTT
RT-ARG8-R	GTCACCAACTCTCAAAGCATTATT
