# Supplementary material for: Methionine restriction constrains lipoylation and activates mitochondria for nitrogenic synthesis of amino acids
Source: Nat Commun. 2023 May 2;14:2504. doi: 10.1038/s41467-023-38289-9 (PMC10154411; doi:10.1038/s41467-023-38289-9)
Supplement: Supplementary file 7 — Source Data [file 41467_2023_38289_MOESM7_ESM.xlsx]

## Sheet: Figure 1
Fig. 1b	met6Δ										sam1Δsam2Δ
	Time (h)	Control				+1mM Methionine					Time (h)	Control				+1mM SAM
	0	0.65	0.65	0.65	0.65	0.65	0.65	0.65	0.65		0	0.65	0.65	0.65	0.65	0.65	0.65	0.65	0.65
	2	1.14	1.16	1.08	1.16	1.3	1.34	1.3	1.34		2	1.16	1.12	1.12	1.18	1.28	1.26	1.28	1.3
	4	1.28	1.3	1.22	1.38	2.46	2.52	2.5	2.44		4	1.54	1.5	1.56	1.68	2.32	2.22	2.26	2.36
	6	1.4	1.44	1.36	1.42	3.64	3.68	3.68	3.64		6	1.82	1.7	1.72	1.79	3.74	3.56	3.76	3.78
	15	1.66	1.6	1.54	1.6	6.1	5.94	6.18	6.14		15	2.22	2.2	2.04	2.22	6.8	6.54	6.34	6.52
Fig. 1c
		methionine			SAM					methionine			SAM
	0	1	1	1	1.02886	1.07161	0.89953		0	1.14822	0.958129	0.893648	0.967243	1.06699	0.965768
	2	0.0103	0.0137	0.0086	0.47658	0.51751	0.54		2	16.2077	16.7554	27.7134	0.644362	0.738662	0.665211
	4	0.0079	0.0089	0.07	0.23335	0.27691	0.17108		4	86.4948	92.7818	66.4582	0.381839	0.403868	0.47355
	6	0.016	0.0105		0.16624	0.15478			6	136.584	123.519	160.69	0.308149	0.268652	0.291165
	15	0.0143	0.0141	0.0175	0.06772	0.06478	0.07076		15	101.8	74.7596	82.5965	0.308017	0.319113	0.281537
Fig. 1i		M+0			M+1			M+2			M+3			M+4
	E	0.06228	0.05346	0.059222	0.93772	0.94654	0.940778
	Q	0.104722	0.081581	0.109208	0.078278	0.054207	0.068824	0.817	0.864212	0.821968
	G	0.16	0.11	0.11	0.84	0.89	0.89
	D	0.1682	0.099	0.1276	0.8318	0.901	0.8724
	N	0.19257	0.227162	0.110646	0	0	0.087574	0.80743	0.772838	0.801779
	Y	0.366941	0.505105	0.328864	0.633059	0.494895	0.671136
	V	0.457574	0.453385	0.519963	0.542426	0.546615	0.480037
	R	0.556433	0.534992	0.549295	0.053395	0.051264	0.049586	0.128842	0.129881	0.127363	0.111589	0.109947	0.107522	0.149742	0.173917	0.166233
	S	0.574541	0.657833	0.573325	0.425459	0.342167	0.426675
	A	0.71	0.65		0.29	0.35
	F	0.696822	0.666176	0.694206	0.303178	0.333824	0.305794
	L/I	0.759322	0.693542	0.708566	0.240678	0.306458	0.291434
	H	0.728591	0.799439	0.713453				0.271409	0.200561	0.286547
	W	0.639302	0.7971	0.78616				0.360698	0.2029	0.21384
	K	0.773649	0.746452	0.803733	0.048108	0.067424	0.061194	0.178243	0.186124	0.135073
	P	0.841306	0.660924	0.769709	0.158694	0.339076	0.230291
	T	0.898929	0.62756	0.739983	0.101071	0.37244	0.260017
Fig. 1j		glutamate			glutamine			arginine			alanine			serine			proline			valine			threonine			leucine/isoleucine			asparagine			aspartate			lysine			methionine			histidine			phenylalanine			tyrosine
	0	0	0	0	0	0	0	0	0	0	0	0	0	0	0	0	0	0	0	0	0	0	0	0	0	0	0	0	0	0	0	0	0	0	0	0	0	0	0	0	0	0	0	0	0	0	0	0	0
	0.5	26.013	38.877	23.488	549.48	1558.7	521.17	4112.2	4589.8	4401	0.9555	1.3697	1.5693	245.81	385.3	268.81	1.507	7.4487	1.1476	18.158	48.954	17.249	24.746	32.816	14.982	7.8202	38.851	7.7211	548.4	970.02	593.41	348.21	495.48	271.58	186.45	181.84	120.34	2.1969	7.194	2.979	2.1057	2.5676	1.8984	3.7626	10.531	3.5825	10.703	19.231	9.5249
	1	123.31	107.46	68.925	5659.4	4962.4	3945.5	16901	15213	9712.7	0.1063	0.5282	0.2114	1094.4	1025	753.1	10.465	9.8907	5.0635	212.76	189.93	111.79	128.99	113.96	62	174.34	172.09	85.988	3626.1	3204.1	2095.6	1414.2	1270.3	820.22	469.37	1061.5	707.45	4.9972	1.5733	2.5108	9.8204	8.3594	6.2346	77.896	77.165	42.017	243.97	229.49	133.04
	1.5	117.22	94.007	84.01	8839.7	7418.7	4672.7	18078	16760	16085	0.415	0.6286	0.6089	565.49	714.17	587.11	5.701	8.5048	7.162	105.94	127.64	96.541	76.115	75.681	66.633	75.993	98.3	81.086	3201.2	2850.7	2371.3	1486.8	1247.7	1138.6	730.55	1123.8	1142.8	0.7335	0.8735	2.6228	13.813	10.61	7.399	52.08	66.068	57.527	321.27	292.57	277.08
	2	203.76	199.43	178.91	10847	11560	9741	28065	25165	22758	3.8966	2.1776	5.8238	1576.9	1658.4	1426.4	41.09	54.618	49.964	425.69	527.8	409.82	217.47	238.7	195.2	400.62	503.85	388.63	8225.2	8312	7895.2	3523.2	3949.3	3209.9	3007.1	3000.6	2637	14.635	18.206	3.9189	10.354	20.236	8.7112	227.05	279.8	229.67	605.79	610.21	511.15
	4	219.75	206.62	223.31	12097	11301	10463	28764	29323	29504	9.959	7.9966	7.0411	2136	1983.9	2069.9	77.139	77.45	76.19	711.72	665.26	674.94	369.66	354.56	343.98	803.69	813.59	792.7	10589	10438	9714.4	4785.5	4380.5	4568.2	4176.6	4622.1	3336.6	25.9	16.334	21.543	16.555	8.7481	8.8936	383.02	354.56	379.55	643.4	581.54	596.53
Fig. 1k	glutamate									acetyl-glutamate								acetyl-ornithine											ornithine											argininosuccinate
		M+0			M+1					M+0			M+1					M+0			M+1			M+2					M+0			M+1			M+2					M+0			M+3			M+4
	0	0.585813	1.22905	1.18513	0.0338079	0.0720731	0.0789652		0	0.65941	1.15947	1.18112	0.0449816	0.0570809	0.0569225		0	0.510265	1.27629	1.21345	0.047004	0.0906704	0.0781524	0	0	0		0	0.781566	1.10939	1.10905	0.0402271	0.0538027	0.0709285	0	0	0		0	0.660371	1.28884	1.05079	0	0	0	0	0	0
	0.5	0.714008	0.905715	0.611435	10.7505	16.0363	9.71304		0.5	0.892002	0.755685	0.575418	2.68085	3.62956	2.82117		0.5	4.13281	5.14621	3.09806	0.812668	1.02122	0.724896	2.59998	3.4347	1.89118		0.5	1.60723	1.89358	1.77199	0.323345	0.349559	0.322906	0.608255	0.681257	0.658197		0.5	2.21389	2.05037	1.6897	0.310516	0.288571	0.320268	2.05168	1.65311	1.19747
	1	2.17239	1.833	1.22561	50.7324	44.2163	28.3833		1	0.635692	0.441592	0.35869	7.00511	5.89015	4.07858		1	3.98704	3.2222	1.78471	2.10119	1.5992	0.990368	18.6229	15.9062	9.19094		1	0.763245	0.854976	0.562678	0.499597	0.46352	0.353039	4.3385	4.51075	3.16665		1	2.50304	2.63766	1.44861	1.03181	0.763537	0.605453	6.24221	5.58438	3.68339
	1.5	3.07629	2.45513	2.28259	48.2296	38.6898	34.582		1.5	0.626943	0.500009	0.433737	6.42613	5.31083	4.54881		1.5	1.82255	1.12257	1.01533	1.85377	1.26685	1.10486	18.8284	10.6501	11.5155		1.5	0.361406	0.387464	0.378361	0.52545	0.498984	0.431844	5.17318	5.00534	4.20442		1.5	2.30498	3.66911	2.67318	1.46904	1.87879	1.43215	8.98574	10.5564	8.63295
	2	9.88349	9.20026	8.75334	83.7876	82.0088	73.5789		2	0.950128	0.916941	0.66672	8.3009	8.20532	6.75725		2	1.63846	1.69258	1.31449	2.79374	2.69525	2.21618	26.9821	23.4678	19.5626		2	0.314981	0.298182	1.03747	1.03791	0.893438	0.804372	7.99018	6.78719	6.27015		2	3.24962	3.11157	3.10783	2.01996	2.21971	2.51981	12.7648	11.6818	13.4836
	4	20.8676	19.1106	20.1796	90.3583	84.9616	91.822		4	1.31605	1.26967	1.25945	8.02968	8.77525	7.63049		4	1.37292	1.32584	1.05623	3.46608	3.04333	2.78134	26.6112	24.029	23.564		4	0.436205	0.332979	0.303022	1.85697	1.42444	1.49359	8.89463	7.91805	7.51563		4	2.86316	4.04468	4.18469	2.10173	3.01304	3.2021	8.62434	14.2884	13.9916
Fig. 1l	WT	met6Δ	arg7Δ	met6Δarg7Δ
	0.5	4746.9	115.213	1254.69
	1	5018.75	113.817	1087.4
	2.5	4015	208.082	752.812
	1.5	3910.44	270.925	401.5
	0	1840.21	473.421	2409
	0.5	1944.77	396.612	1589.27
[truncated: 16 more columns]

## Sheet: Supplementary Fig. 1
Supplementary Fig. 1a
	Time (h)	WT-Control				WT+1mM Methionine				met6Δ-Control				met6Δ+1mM Methionine
	0	0.63	0.64	0.65	0.66	0.65	0.65	0.66	0.65	0.65	0.65	0.65	0.65	0.65	0.65	0.65	0.65
	2	1.22	1.23	1.24	1.25	1.08	1.06	1.07	1.08	1.14	1.16	1.08	1.16	1.3	1.34	1.3	1.34
	4	2.62	2.64	2.63	2.66	2.04	1.99	2.01	2.01	1.28	1.3	1.22	1.38	2.46	2.52	2.5	2.44
	6	3.89	3.93	3.91	3.9	3.46	3.37	3.39	3.39	1.4	1.44	1.36	1.42	3.64	3.68	3.68	3.64
	15	5.16	5.09	5.18	5.04	5.04	5.55	5.45	5.09	1.66	1.6	1.54	1.6	6.1	5.94	6.18	6.14
	Time (h)	WT-Control				WT+1mM SAM				sam1Δsam2Δ-Control				sam1Δsam2Δ+1mM SAM
	0	0.66	0.67	0.65	0.66	0.65	0.65	0.65	0.64	0.65	0.65	0.65	0.65	0.65	0.65	0.65	0.65
	2	1.17	1.19	1.21	1.18	1.05	1.04	1.04	1.03	1.16	1.12	1.12	1.18	1.28	1.26	1.28	1.3
	4	2.51	2.46	2.48	2.53	1.78	1.77	1.78	1.81	1.54	1.5	1.56	1.68	2.32	2.22	2.26	2.36
	6	3.77	3.79	3.83	3.83	2.68	2.67	2.71	2.71	1.82	1.7	1.72	1.79	3.74	3.56	3.76	3.78
	15	4.96	5.17	5.18	5	5.15	4.58	5.06	4.57	2.22	2.2	2.04	2.22	6.8	6.54	6.34	6.52
Supplementary Fig. 1b			SAH								homocysteine
				met6Δ			sam1Δsam2Δ					met6Δ			sam1Δsam2Δ
			0	0.74871	1.13924	1.11205	1.03938	1.00944	0.951183		0	1	1	1	0.742773	1.12742	1.12981
			2	0.50475	0.49269	0.57724	0.258436	0.25151	0.220698		2	3.45987	5.68962	6.98971	3.11784	1.51448	1.49013
			4	0.82209	0.738	0.57957	0.344516	0.413709	0.405368		4	10.7686	11.1317	9.05147	12.4451	14.7231	11.5909
			6	0.89419	0.84379		0.363767	0.462004	0.478038		6	4.71661	8.26626		28.2863	23.9107	20.9015
			15	0.53956	0.38408	0.49721	0.19624	0.18715	0.248417		15	3.59001	4.78028	3.55457	11.3965	9.45879	16.742
Supplementary Fig. 1d
				met6Δ				met6Δ+1 mM Methionine				met6Δ+1 mM SAM				met6Δ+1 mM Cysteine
			A	0.85366	1.17233	1.10626	0.867757	0.081732	0.040695	0.068942	0.048322	0.386715	0.382419	0.460818	0.390793	0.744974	0.804126	0.673175	0.449248
			P	0.96284	1.10599	1.20176	0.729409	0.06859	0.090997	0.12799	0.101148	0.357325	0.35435	0.398987	0.365381	1.25225	1.39067	1.16633	0.661262
			V	0.862478	1.1771	1.16999	0.79043	0.058451	0.067696	0.089329	0.065114	0.391835	0.379814	0.403111	0.409842	0.916707	1.06617	0.909984	0.585602
			T	0.875157	1.14007	1.00327	0.9815	0.058633	0.046387	0.098923	0.053127	0.425117	0.372529	0.524257	0.47315	0.968753	1.16952	1.04259	0.599616
			I	0.828812	1.10674	1.19871	0.865742	0.067768	0.077668	0.174814	0.122734	0.286271	0.280397	0.333735	0.329939	1.0234	1.10209	0.70127	0.784783
			L	0.80509	1.13613	1.19451	0.864274	0.071702	0.042491	0.223465	0.156995	0.262004	0.305235	0.296529	0.305172	0.972146	1.02387	0.695281	0.713862
			N	0.825114	1.15108	1.05676	0.967044	0.072735	0.058296	0.068395	0.088978	0.514598	0.44148	0.516209	0.508124	1.14204	1.37092	1.14189	0.978489
			D	0.634401	1.16132	1.19509	1.00919	0.044966	0.044439	0.066275	0.070209	0.459103	0.411442	0.468142	0.469661	1.04779	1.1244	0.997373	0.80623
			K	0.83496	1.16018	1.01926	0.9856	0.037349	0.044626	0.086372	0.064563	0.4763	0.5137	0.479195	0.49148	1.7442	1.76978	1.31241	1.38883
			Q	0.855793	1.10854	1.03075	1.00492	0.032199	0.028807	0.060994	0.034326	0.368181	0.34469	0.360021	0.360889	0.580532	0.61028	0.560979	0.434129
			M	0.975085	0.520677	1.34583	1.15841	1.40542	3.2499	2.1709	2.04495	1.98624	2.11977	0.557733	2.06617	2.06463	1.13969	0.958018	0.897978
			H	0.882874	1.12362	1.05286	0.940646	0.097204	0.074135	0.065918	0.071739	0.53415	0.451495	0.529587	0.301269	0.447405	0.73506	0.703103	0.445464
			F	0.856432	1.14346	1.09649	0.90362	0.032139	0.045242	0.095239	0.079312	0.246169	0.265732	0.321765	0.29908	0.984627	1.11955	0.786685	0.786454
			Y	1.1526	1.21127	1.11918	0.516954	0.003294	0.025087	0.05185	0.022636	0.321436	0.332624	0.381872	0.359663	1.00527	0.927428	0.995097	0.764854
			W	0.805606	1.18811	1.17119	0.835098	0.054351	0.029101	0.089166	0.074495	0.386315	0.319418	0.327534	0.306783	0.802645	1.09428	0.938628	0.595141
			R	0.830912	1.05475	1.11347	1.00087	0.16519	0.159222	0.097786	0.098633	0.491347	0.689188	0.498582	0.668147	1.01885	0.896435	0.612846	0.965955
			E	0.789277	1.14955	1.04944	1.01173	0.072645	0.08515	0.110039	0.083122	0.44563	0.459831	0.496191	0.479287	0.993892	0.998143	0.861741	0.726879
			S	0.786922	1.18356	1.16317	0.86635	0.267652	0.242769	0.302697	0.390739	0.643523	0.605325	0.600074	0.631223	1.18124	1.15568	1.09758	0.830505
Supplementary Fig. 1e			methionine								SAM								arginine
			Time(h)	WT			met6Δ				Time(h)	WT			met6Δ				Time(h)	WT			met6Δ
			0	0.669761	0.651807	1.67843	3.77451	3.75772	3.42137		0	0.948682	1.09463	0.956689	1.74528	1.56812	1.63888		0	0.732621	1.14951	1.11787	1.28784	0.917403	1.08841
			2	0.00225731	0.00220908	0.00267803	0.00510757	0.00485192	0.00475803		2	0.191591	0.116646	0.103573	0.172522	0.361562	0.409632		2	0.808877	1.15003	0.686723	3.22638	3.32984	3.8765
			4	0.00117539	0.00141424	0.0027919	0.0263446	0.0102147	0.0059799		4	0.10565	0.140091	0.102682	0.0878262	0.139831	0.127331		4	0.238429	0.284293	0.275845	3.48627	3.56707	3.4271
			6	0.00141714	0.00171551	0.00218813	0.0157166	0.0060421	0.00925886		6	0.260295	0.225532	0.252895	0.05582	0.0887146	0.0809568		6	0.935663	0.825007	0.731238	3.75596	3.8425	3.16057
			15	0.000895603	0.000912155	0.00106441	0.0020192	0.0017537	0.00220561		15	0.181566	0.115482	0.103221	0.0207691	0.0326804	0.0269598		15	1.03831	0.70097	0.517564	2.86622	3.46838	3.19581
Supplementary Fig. 1g			concentration (μM)												Relative levels in met6Δ
			R	1541.69	376.726	533.578	2055.59	502.301	711.437	1070.23	1250.67	1.95449	12.4081		R	1.61879	1.01814	1.49693
			Q	354.229	35.5725	89.5984	472.305	47.43	119.465	1477.72	761.63	1970.3	1015.51		Q	0.04239	0.048173	0.065501
			S	85.9021	106.516	43.7634	114.536	142.021	58.3513	82.16	149.39	1426.97	1667.56		S	1.95194	1.40976	1.54651
			D	336.397	47.5138	55.208	448.529	63.3517	73.6106	323.65	356.01	431.535	474.679		D	0.426249	0.362451	0.702596
			N	44.7738	10.8477	16.4367	59.6984	14.4636	21.9156	474.62	271.72	632.822	362.294		N	0.618718	0.620873	0.855468
			K	147.008	45.8439	45.4403	196.011	61.1252	60.587	194.72	155.46	259.633	207.279		K	1.72173	1.26018	2.21267
			A	167.445	58.4357	32.8331	223.26	77.9143	43.7775	28	152.14	0.108982	0.53159		A	1.25115	1.02222	1.1506
			T	95.7449	16.3626	20.1378	127.66	21.8167	26.8504	72.81	83.8	97.0755	111.733		T	0.456023	0.326953	0.819084
			L/I	40.7453	14.6221	8.5367	54.327	19.4961	11.3822	37.73	132.69	37.3374	202.86		L/I	1.3964	0.773935	1.04782
			V	34.3521	10.21	10.4229	45.8028	13.6133	13.8972	54.09	49.95	72.1261	66.6012		V	0.806739	0.45457	0.583717
			W	3.0003	1.0802	1.2601	4.00035	1.44028	1.68008	4.04	2.98	50.3009	176.925		W	1.46663	0.842371	1.11668
			Y	20.6624	5.7748	5.7656	27.5499	7.69976	7.68749	14.01	13.58	22.7144	21.8185		Y	1.3785	0.582754	1.10661
			F	15.1093	11.7031	11.798	20.1457	15.6042	15.7306	10.41	15.34	5.38658	3.97005		F	1.28565	0.867055	1.07379
			E	12.2563	8.5046	15.9516	16.3417	11.3395	21.2688	1.47	9.31	6.82693	4.57343		E	0.155858	0.148206	0.3732
			P	11.8603	8.0715	8.1278	15.8137	10.7621	10.8371	17.04	16.36	0.295819	1.54909		P	1.1474	0.646568	0.960561
			M	2.8507	0.6737	1.6854	3.80093	0.898267	2.24719	5.12	3.43	18.6853	18.1063		M	8.98282	16.5548	7.91475
			H	0.4204	0.4274	0.4183	0.560519	0.569899	0.557672	0.08	0.4	13.8852	20.4488		H	0.600608	0.46281	0.833158
Supplementary Fig. 1i				met6Δ				met6Δ+1 mM Methionine				met6Δ+1 mM SAM				met6Δ+1 mM Cysteine
			glutamate	0.789277	1.14955	1.04944	1.01173	0.072645	0.0851501	0.110039	0.0831216	0.44563	0.459831	0.496191	0.479287	0.993892	0.998143	0.861741	0.726879
			Acetyl-CoA	1.0169	1.33284	0.877543	0.772714	1.04713	0.788488	1.50552	0.594193	1.51259	1.12606	1.24041	0.793794	1.55171	1.65286	1.08967	0.486115
			acetyl-glutamate	0.712268	1.23861	1.08575	0.963372	0.214855	0.242921	0.348543	0.157188	0.620102	0.71004	0.747062	0.734331	2.04679	2.29127	1.77525	1.16017
			acetyl-ornithine	0.902531	1.11476	0.965365	1.01734	0.108667	0.0944839	0.167782	0.0544607	0.439009	0.44824	0.42468	0.492504	1.91935	1.92029	1.74882	1.07232
			ornithine	1.09351	1.07566	1.02489	0.805935	0.130325	0.124901	0.146829	0.121253	0.501403	0.494644	0.570638	0.595823	1.74859	1.96459	1.3997	1.42394
			citrulline	0.730386	1.10882	1.05994	1.10086	0.101531	0.12292	0.194314	0.155664	0.490844	0.448948	0.526081	0.595104	1.36033	1.50141	1.27934	0.698802
			carbamoyl phosphate	0.786654	1.15958	0.998181	1.05558	0.401595	0.356105	0.594804	0.592747	0.739173	0.658631	0.76166	0.719536	0.800635	0.844828	0.647992	0.670136
			argininosuccinate	0.774187	1.00399	1.60858	0.613248	0.115614	0.0986937	0.118443	0.111087	0.593572	0.426001	1.04073	0.617252	0.820681	1.17093	0.676897	0.481229
			arginine	0.830912	1.05475	1.11347	1.00087	0.16519	0.159222	0.0977858	0.0986331	0.491347	0.689188	0.498582	0.668147	1.01885	0.896435	0.612846	0.965955
				met6Δ																	sam1Δsam2Δ
Supplementary Fig. 1j				0h			2h			4h			6h		15h						0h			2h			4h			6h			15h
			glutamate	0.493275	1.21181	1.29491	2.60124	2.65158	4.51872	6.18684	6.14609	5.28278	5.75579	6.23023	4.43128	4.29002	4.08396			glutamate	0.805738	1.12966	1.0646	2.4106	2.30564	2.03009	5.0432	6.01505	4.62218	5.81463	4.97946	5.05257	3.61043	3.57398	4.25617
			acetyl-CoA	1.25199	0.851573	0.896441	1.5594	1.55316	0.959243	0.61053	0.669414	0.576893	0.552051	0.385787	0.375666	0.299006	0.419151			acetyl-CoA	0.905242	1.12924	0.965514	1.15092	1.531	1.02896	0.612104	0.819985	0.622497	0.771824	0.702609	0.650167	0.627312	0.473393	0.61318
			acetyl-glutamate	0.752448	1.07621	1.17134	0.685222	0.798576	0.960297	0.852512	0.9304	0.619054	0.900784	0.90886	0.875096	0.685649	0.662005			acetyl-glutamate	0.672106	1.12077	1.20712	1.72334	1.68143	1.33996	1.64773	1.95023	2.28922	1.70591	1.33981	1.57968	1.19167	1.07829	1.42009
			acetyl-ornithine	0.532179	1.17715	1.29067	1.01804	0.967413	1.75958	1.50502	1.61527	1.09722	1.4097	1.45219	1.96252	1.5717	1.71215			acetyl-ornithine	0.613648	1.15672	1.22963	1.1162	1.16303	1.03364	2.68269	3.41209	2.96037	4.24145	3.93474	3.8482	5.97198	4.06893	5.93707
			ornithine	0.865212	1.13535	0.999436	1.87498	2.28075	2.22819	3.21523	3.68456	2.96677	3.89502	3.79487	6.55975	6.22581	5.70507			ornithine	1.07009	0.868396	1.06152	2.45308	2.26848	2.26147	5.18754	5.94238	3.96247	7.85346	8.05498	6.1028	10.3023	9.64553	9.6601
			carbamoyl phosphate	0.738789	1.35562	0.905594	2.75007	2.70786	4.09245	18.9539	17.1376	13.3444	17.0767	15.9232	15.2712	22.605	19.7194			carbamoyl phosphate	0.795009	1.13706	1.06793	3.72358	4.14395	4.0971	15.7977	15.3135	14.3432	45.1454	43.3575	29.8215	57.5787	47.1204	58.0706
			citrulline	0.543101	1.14057	1.31633	1.16747	1.24267	2.24137	1.64747	1.74173	1.42667	1.02026	1.35938	0.512809	0.50006	0.458505			citrulline	0.725542	1.17602	1.09844	1.82486	2.05107	1.70143	3.10104	4.01025	3.25416	2.93934	2.44319	3.01264	1.3752	1.54237	2.01962
			Argininosuccinic acid	0.836114	1.08448	1.07941	1.41046	1.41087	1.97672	2.11539	1.90815	2.93564	2.54428	1.76475	1.18646	1.07484	1.94025			Argininosuccinic acid	0.835103	1.00911	1.15579	1.65266	1.85691	2.29318	3.33022	4.0877	2.06746	1.32513	3.41658	3.41005	2.63054	3.21136	5.05594
			arginine	0.852242	1.07785	1.06991	2.06294	2.39559	2.2145	3.40457	3.46061	2.87221	3.53531	3.61563	3.76737	3.8864	3.30877			arginine	0.705649	1.19618	1.09817	1.93003	2.00861	1.96007	3.1293	3.50478	2.57446	2.99751	3.16398	2.97217	3.27044	3.60727	3.597
Supplementary Fig. 1k			WT+Met	met6Δ+Met	WT-Met	met6Δ-Met
			0.00824176	0	0	1.08125
			0.00824176	0	0	1.19687
			0	0	0	1.17813
			0	0	0	1.29375
			0	0	0.0224159	1.42813
			0	0	0.014944	1.88125
					0.089989	6.06849
					0.026997	5.84931
					0.017998	8.9726
					0	9.53425
					0	0
					0	0
					0	0
					0	0
Supplementary Fig. 1l

## Sheet: Figure 2
Fig. 2b		WT				sam2Δ
	glutamate	0.504098	1.59293	0.472603	1.43036	2.78583	3.37587	3.051
	acetyl-CoA	0.939442	1.3316	0.706584	1.02238	1.47854	1.12783	1.29307
	acetyl-glutamate	1.10356	1.1446	0.781805	0.970037	1.94161	4.43668	2.26583
	acetyl-ornithine	0.450028	1.68531	0.403128	1.46153	3.05735	3.48211	3.05927
	ornithine	0.991035	1.00903	0.817344	1.18259	1.74066	1.96637	1.8814
	citrulline	0.479469	1.59101	0.426814	1.50271	2.81694	2.87307	3.20007
	argininosuccinate	0.608436	1.49296	0.687361	1.21124	1.82143	2.33703	1.99987
	arginine	0.831059	1.32238	0.627562	1.21899	2.06888	2.46058	1.8957
Fig. 2c		Sam1-NLS-GFP						Sam1-NLS-GFP/sam2Δ
	glutamate	0.764641	1.22418	1.01118	0.700776	1.01994	1.27929	3.88828	1.53114	4.26986	2.07693	1.7851	5.3004
	acetyl-CoA	1.20021	0.798569	1.00123	1.27172	0.838988	0.889295	0.428533	0.803989	0.609213	0.585143	0.428574	0.660239
	acetyl-glutamate	0.797322	1.24224	0.960437	0.822174	0.851411	1.32641	74.6258	30.6559	60.3024	50.8309	41.0848	122.448
	acetyl-ornithine	0.68852	1.39169	0.919795	0.848215	1.10889	1.0429	9.4473	4.62473	8.21991	3.49588	3.49654	10.6848
	ornithine	0.501333	1.42663	1.07204	0.718775	1.02356	1.25766	1.95609	1.55173	1.38579	2.34621	2.6562	2.43258
	citrulline	0.759283	1.35933	0.881383	0.839432	1.12502	1.03555	1.08096	0.697324	0.894282	1.45009	0.454333	1.33922
	carbamoyl phosphate	1.30367	0.896668	0.79966	1.38517	0.818317	0.796515	0.635121	0.561322	0.917882	0.744265	0.672685	0.844752
	argininosuccinic acid	0.689364	1.21587	1.09476	0.678838	0.929861	1.3913	6.90322	3.44581	6.8668	3.8254	3.30604	7.69175
	arginine	0.577188	1.29944	1.12337	0.85035	0.899341	1.25031	1.56809	0.932434	1.19747	1.54184	1.43011	1.59973
Fig. 2d		sam2Δ			mitoSam1-GFP/sam2Δ
	glutamate	0.9072	1.0993	0.9935	1.8783	1.6428	1.7166	1.6456
	acetyl-CoA	1.1375	0.8677	0.9948	0.5944	0.618	0.6118	0.668
	acetyl-glutamate	0.6738	1.5398	0.7864	0.1551	0.1373	0.1677	0.1368
	acetyl-ornithine	0.9555	1.0883	0.9561	0.0577	0.076	0.0628	0.0683
	ornithine	0.9344	1.0556	1.01	0.1939	0.1431	0.2139	0.2231
	citrulline	0.9506	0.9695	1.0799	0.1192	0.0736	0.1029	0.0813
	argininosuccinic acid	0.8873	1.1385	0.9742	0.6499	0.5743	0.6424	0.6013
	arginine	0.966	1.1489	0.8851	1.4504	1.2793	1.4019	1.5202
Fig. 2e				M+0				M+1				M+2				M+3				M+4
	sam2Δ		glutamate	0.0178161	0.020744	0.020836	0.022255	0.982184	0.979256	0.979164	0.977745
	mitoSam1-GFP/sam2Δ		glutamate	0.083924	0.081847	0.078487	0.076579	0.916076	0.918153	0.921513	0.923421
	sam2Δ		acetyl-glutamate	0.0723675	0.056027	0.065199	0.074442	0.927632	0.943973	0.934801	0.925558
	mitoSam1-GFP/sam2Δ		acetyl-glutamate	0.640547	0.671376	0.639457	0.629582	0.359453	0.328624	0.360543	0.370418
	sam2Δ		acetyl-ornithine	0.268735	0.224591	0.202157	0.232707	0.201539	0.192854	0.210206	0.203103	0.529726	0.582555	0.587637	0.564191
	mitoSam1-GFP/sam2Δ		acetyl-ornithine	0.783379	0.768367	0.770638	0.769164	0.147099	0.159194	0.154525	0.161898	0.0695225	0.0724389	0.0748376	0.0689388
	sam2Δ		ornithine	0.355558	0.23926	0.323594	0.44718	0.181249	0.147068	0.163449	0.118733	0.463193	0.613672	0.512957	0.434087
	mitoSam1-GFP/sam2Δ		ornithine	0.735601	0.727139	0.7301	0.730727	0.170209	0.166253	0.165702	0.165552	0.0941905	0.106608	0.104197	0.103721
	sam2Δ		citrulline	0.306542	0.298964	0.262716	0.324588	0.174071	0.17128	0.180508	0.174379	0.141866	0.149198	0.1511	0.141934	0.377521	0.380559	0.405676	0.3591
	mitoSam1-GFP/sam2Δ		citrulline	0.443693	0.427304	0.421039	0.445749	0.262765	0.251391	0.261992	0.263531	0.140384	0.157662	0.154027	0.136132	0.153158	0.163643	0.162942	0.154587
	sam2Δ		argininosuccinic acid	0.126902	0.115668	0.098616	0.149721	0.0805904	0.0626031	0.0634667	0.0606206	0.187577	0.0739673	0.0834181	0.0698262	0.0589133	0.171536	0.174203	0.110189	0.546018	0.576225	0.580296	0.609643
	mitoSam1-GFP/sam2Δ		argininosuccinic acid	0.368541	0.069856	0.111643	0.111534	0.10223	0.190378	0.384352	0.385841	0.0841705	0.0792555	0.128163	0.133578	0.0813157	0.0719434	0.137583	0.0975509	0.363743	0.588568	0.238259	0.271496
	sam2Δ		arginine	0.227618	0.178024	0.196091	0.217987	0.0792492	0.114594	0.104719	0.0923999	0.148793	0.0915669	0.0907868	0.0983708	0.112274	0.159609	0.147424	0.148269	0.432067	0.456206	0.460978	0.442973
	mitoSam1-GFP/sam2Δ		arginine	0.684753	0.134707	0.12139	0.121671	0.0891738	0.662839	0.685967	0.691871	0.133713	0.0955773	0.0987488	0.0934481	0.0541972	0.0629025	0.0507653	0.0553483	0.0381622	0.0439743	0.043128	0.0376621
Fig. 2f		WT			sam5Δ
	glutamate	1.01262	1.07089	0.916485	1.1443	1.42305	1.31959
	acetyl-CoA	1.11599	1.04321	0.840807	0.627192	0.577279	0.600807
	acetyl-glutamate	1.20086	0.935234	0.863903	0.029373	0.031154	0.024124
	acetyl-ornithine	1.01511	0.983985	1.0009	0.020966	0.025071	0.030395
	ornithine	1.06256	0.909316	1.02812	0.080583	0.109858	0.139392
	citrulline	0.829852	1.04457	1.12558	0.030982	0.037975	0.057371
	carbamoyl phosphate	1.1489	0.914521	0.936579	0.254146	0.300793	0.255632
	argininosuccinic acid	0.873207	1.11096	1.01583	0.559155	0.555492	0.669462
	arginine	0.998599	0.938927	1.06247	0.253852	0.373443	0.430914
Fig. 2g		acetyl-glutamate																		acetyl-ornithine																ornithine
		WT								sam5Δ										WT						sam5Δ										WT								sam5Δ
	h	m+0				m+1				m+0				m+1					h	m+0			m+2			m+0				m+2					h	m+0				m+1				m+0				m+1
	0	1223827	1497358	1441915	1579245	66466.2	66682.9	59979.8	91480.9	146050	182086	242570	201734	4430.6	10985	15886.2	12085.2		0	1783124	2519026	2999883	17589.8	21269.7	14487.2	94679.9	99669.9	84705.9	102000	8038.25	108469	3703.31	22844.9		0	567765	866243	811991	833672	4468.74	2183.41			180340	75201.8	200786	159403	2962.32	1698.72
	0.5	229351	410704	383368	404315	2563238	3757414	3164681	4187486	33689.2	51138.6	74215.9	108491	148200	123678	244439	302080		0.5	1519516	3784590	3082220	1128573	2900258	2284793	20848.6	29802	39887.4	66871.6	25139.5	40692.9	43237.2	82371.4		0.5	406396	545553	440551	576497	254827	322810	262346	330476	64945.5	76986.2	181314	543768	7103.14	5022.77
	1	223994	257607	238904	279118	5676786	5714919	5253142	5407145	11393.5	13346.4	17299.4	73727.2	52942.4	72057.7	79439.5	217773		1	1798676	1733191	1537081	5389748	5166896	4266295	13331.3	21286.5	9882.34	11287.9	106727	17943.3	11364.8	43923		1	426065	457855	408998	319414	867783	733654	732854	775944	116536	90292.3	159681	79899.5	31546.7	38803.8
	1.5	129743	138893	138228	178977	3870544	4204810	4329936	4992967	6454.02	9557.85	24472.3	6934.03	98836.9	27019.7	82750.5	100078		1.5	666683	714054	845697	5158965	5508277	6535155	9850.28	28631.3	20173	10436.9	72585.4	31135.4	28077.3	16808.7		1.5	492344	591257	546037	393921	1908627	1868322	1828379	1912625	180381	133514	119080		34735.9	29973.1
	2	90966.2	87539	67224.8	116445	3261810	3044302	2539393	4635565	10509.1	14936.8	4867.19	10250.7	134006	154356	49599.3	27619.9		2	395400	252992	261354	5570666	4173562	4066743	19198.1	4031.24	10041.6	31514.4	159549	54618.9	25634.5	91351		2	305834	201771	578028	346515	2202440	1243358	1554861	3254773	150132	241452	264279	112828	62687.3	31493.3
[truncated: 19 more columns]

## Sheet: Supplementary Fig. 2
Supplementary Fig. 2c
			WT				sam2Δ				mitoSam1-GFP/sam2Δ
		SAM	1.1461	1.17953	0.78621	0.888152	0.473233	0.591219	0.275091	0.600815	0.60553	0.79897	0.740901	0.779532
		SAH	0.7956	1.2767	0.9767	0.951	2.8785	1.5371	2.3056	0.4115	1.5359	1.685	1.6504	1.1759
			WT			sam5Δ
		SAM	1.225	0.744	1.031	0.919	1.427	1.382
		SAH	0.925	1.054	1.021	1.943	3.222	3.419
			Sam1-NLS-GFP						Sam1-NLS-GFP/sam2Δ
		SAM	0.834798	1.27077	0.894435	0.861553	1.03818	1.10027	1.54212	1.20845	0.846234	1.22713	1.10175	1.65449
		SAH	0.826725	1.21638	0.956891	0.959831	1.05283	0.98734	50.2815	22.1997	54.6105	20.3547	17.8091	39.5181
Supplementary Fig. 2d
		Time (h)	WT			mitoSam1			sam2Δ			mitoSam1/sam2Δ				Time (h)	WT			sam5Δ			sam5Δ+1mM arginine			sam1-NLS, sam2Δ			sam1-NLS, sam2Δ+1mM arginine
		0	0.2	0.2	0.2	0.2	0.2	0.2	0.2	0.2	0.2	0.2	0.2	0.2		0	0.2	0.2	0.2	0.2	0.2	0.2	0.2	0.2	0.2	0.2	0.2	0.2	0.2	0.2	0.2
		2	0.33	0.3	0.31	0.29	0.31	0.28	0.32	0.3	0.31	0.44	0.43	0.37		2	0.29	0.26	0.27	0.23	0.24	0.22	0.26	0.23	0.21	0.22	0.23	0.24	0.24	0.21	0.23
		4	0.64	0.59	0.62	0.42	0.47	0.41	0.56	0.59	0.62	0.49	0.46	0.44		4	0.64	0.56	0.62	0.36	0.37	0.33	0.51	0.38	0.35	0.36	0.39	0.39	0.39	0.4	0.44
		6	1.38	1.28	1.33	0.68	0.72	0.62	1.27	1.25	1.31	0.5	0.54	0.45		6	1.39	1.21	1.28	0.57	0.61	0.5	0.69	0.65	0.56	0.6	0.58	0.59	0.71	0.68	0.72
		8	2.6	2.31	2.43	1.06	1.14	0.935	2.33	2.31	2.34	0.55	0.64	0.49		8	2.6	2.4	2.59	1	1.09	0.9	1.31	1.22	1.06	1	0.93	1.03	1.24	1.25	1.34
		10	3.71	3.4	3.57	1.65	1.75	1.37	3.38	3.39	3.36	0.6	0.63	0.51		10	3.61	3.36	3.5	1.46	1.55	1.34	1.9	1.84	1.64	1.76	1.39	1.46	1.95	1.86	1.95
		12	4.42	4.1	4.26	2.3	2.45	1.97	4.27	4.22	4.075	0.61	0.67	0.53		12	4.38	4.39	4.29	2.04	2.16	1.88	2.57	2.47	2.4	2.14	1.97	2.11	2.68	2.54	2.74
		14	4.94	4.6	4.72	3.15	3.21	2.555	4.71	4.7	4.65	0.67	0.74	0.59		24	4.95	4.89	4.95	3.7	4	3.64	4.1	4.07	4.2	4.25	4.22	4.5	5.06	4.81	5.01
		16	5.25	5.07	5.19	3.88	3.94	3.14	5.04	5.1	5.17	0.81	0.87	0.7
		24	5.28	5.47	5.41	4.24	4.06	3.89	5.1	5.4	5.34	2.49	2.52	2.43
Supplementary Fig. 2f
			WT			sam5Δ							Supplementary Fig. 2b
		R	0.998599	0.938927	1.06247	0.253852	0.373443	0.430914
		H	1.10137	0.98416	0.914468	0.657485	1.0186	0.550896
		M	0.650254	1.10929	1.24046	0.702085	0.556687	1.28627
		Q	1.0427	0.949108	1.00819	0.928023	1.17313	0.938734
		C	1.01981	1.00636	0.97383	1.4854	1.18414	0.811336
		G	0.684131	1.28149	1.03438	1.31602	1.49679	0.863742
		E	1.01262	1.07089	0.916485	1.1443	1.42305	1.31959
		P	0.810418	1.12995	1.05963	1.06328	1.41199	1.98824
		F	0.915916	1.11999	0.964098	1.4632	1.40685	2.0839
		L/I	1.01362	0.932646	1.05374	1.36302	2.04138	1.85441
		W	0.8425	1.1988	0.958695	1.82287	1.70433	2.86118
		S	0.838529	1.26848	0.892994	1.94786	2.10051	2.39642
		D	0.845877	1.16677	0.987348	1.98679	2.31028	2.17911
		K	1.1863	0.939805	0.873898	2.08644	3.68764	2.96975
		N	0.914705	1.12668	0.958611	2.53458	3.03884	3.42235
		V	0.833671	1.13161	1.03472	2.52525	3.03399	3.74871
		A	0.958648	1.10386	0.937493	2.81689	3.68982	4.12208
		Y	0.850284	1.28325	0.866468	3.17154	3.79333	4.86086
		T	0.855095	1.10332	1.04158	4.03207	5.68396	5.44451
Supplementary Fig. 2g
			Sam1-NLS-GFP						Sam1-NLS-GFP/sam2Δ
		R	0.577188	1.29944	1.12337	0.85035	0.899341	1.25031	1.56809	0.932434	1.19747	1.54184	1.43011	1.59973
		H	0.589111	1.249	1.16189	0.795488	0.896484	1.30803	2.28781	0.880853	1.44937	4.54899	2.18043	3.51578
		M	0.615897	0.722349	1.66175	0.716204	0.593824	1.68997	21.2407	10.297	6.00906	8.91016	7.07801	7.95677
		Q	0.786797	1.39222	0.820979	0.966621	1.19217	0.841206	1.98167	1.21901	3.1417	2.12277	1.92641	4.20629
		C	1.19057	0.729887	1.07954	0.950126	0.785425	1.26445	1.91293	1.64926	1.11038	1.93399	0.700885	2.10917
		G	1.03148	0.974515	0.994005	0.966224	0.980064	1.05371	0.983816	1.17957	1.215	1.09773	1.2296	0.977421
		E	0.764641	1.22418	1.01118	0.700776	1.01994	1.27929	3.88828	1.53114	4.26986	2.07693	1.7851	5.3004
		P	0.704941	1.01275	1.28231	0.560348	1.0356	1.40405	0.852041	0.412382	0.452938	1.3817	0.829888	0.808939
		F	0.770667	0.833886	1.39545	0.701518	0.733372	1.56511	0.782401	0.354307	0.371342	0.936426	0.55723	0.435796
		L/I	0.804805	0.842182	1.35301	0.560278	1.04384	1.39588	0.730033	0.484382	0.427418	1.59122	0.767497	0.730473
		W	0.637289	0.814634	1.54808	0.472305	1.07383	1.45387	0.501722	0.383158	0.343373	1.51618	0.675743	0.667903
		S	0.706907	0.975951	1.31714	0.634412	1.24396	1.12163	0.791089	0.601439	0.54419	1.83661	0.844106	0.8686
		D	0.779816	0.939076	1.28111	0.69721	1.09142	1.21137	1.72452	0.838478	1.83532	2.14424	1.2632	2.64521
		K	0.58987	1.28851	1.12162	0.706041	0.898933	1.39503	2.35574	1.23402	1.82712	2.24323	1.92287	2.48998
		N	0.754556	0.899121	1.34632	0.840476	1.07475	1.08478	1.77026	1.27118	2.14731	2.94402	1.56817	1.92415
		V	0.782777	1.10014	1.11708	0.648661	1.21014	1.1412	0.634172	0.371919	0.459714	1.37994	0.754652	0.682118
		A	0.720897	1.0551	1.224	0.653875	1.02319	1.32293	1.55807	0.72218	0.831616	1.73009	1.19137	1.16642
		Y	0.776754	0.694357	1.52889	0.575224	0.83527	1.58951	1.05519	0.496334	0.853772	2.02733	0.593564	0.975766
		T	0.705396	0.918187	1.37642	0.621567	1.08716	1.29127	1.68708	0.932729	1.69002	2.28003	1.5537	2.13645
Supplementary Fig. 2h
			WT				sam2Δ				mitoSam1/sam2Δ
		R	0.831059	1.32238	0.627562	1.21899	2.06888	2.46058	1.8957	0.628801	3.10625	2.73983	3.00251	3.25585
		H	0.618983	1.50476	0.52548	1.35078	1.94083	2.00933	2.1114	0.444905	2.47151	4.1073	2.54298	4.32467
		M	0.774639	1.91949	0.674723	0.631151	1.91134	1.38018	2.73285	0.748275	5.68162	5.81187	5.15013	2.52506
		Q	0.449674	1.68182	0.36047	1.50804	2.92311	3.28468	3.21284	1.05089	5.50442	5.93969	5.22954	4.94299
		E	0.504098	1.59293	0.472603	1.43036	2.78583	3.37587	3.051	1.03682	5.76812	5.04477	5.27144	5.0534
		P	0.908418	1.11216	0.642791	1.33664	1.33921	1.27513	1.30798	0.303737	8.76329	6.63494	7.52479	7.35809
		F	0.797381	1.4278	0.564569	1.21025	1.65911	0.895268	1.90077	0.389108	12.9883	9.03196	8.59555	9.47496
		L	0.935784	0.965648	0.646449	1.45212	1.37216	0.754401	0.46008	0.742057	6.42129	7.23024	4.50622	6.14762
		I	0.67815	1.55271	0.390948	1.37819	1.47853	0.809335	1.81956	0.410937	10.0044	7.46028	8.16832	6.15852
		W	0.671885	1.40985	0.506164	1.4121	1.78338	1.95989	1.6139	0.426929	7.61901	7.04441	8.431	8.64148
		S	0.742554	1.41157	0.590008	1.25587	1.22	1.22462	1.35522	0.382588	2.15773	1.96325	1.92005	2.12896
		D	0.604105	1.54263	0.492818	1.36044	2.5491	2.77233	2.9118	0.858202	8.59595	7.77356	8.46007	8.35219
		K	0.824063	1.22964	0.664175	1.28212	2.34591	1.68179	2.54976	2.43846	4.33713	5.7508	4.22225	4.57183
		N	0.703062	1.4059	0.702252	1.18878	2.62647	3.28977	2.50379	0.944859	12.1109	10.109	10.7921	10.6683
		V	0.30698	1.54009	1.19905	0.953879	1.09792	0.923419	1.64603	0.322277	9.5445	8.20687	9.30393	8.88066
		A	0.768418	1.46146	0.562498	1.20762	1.22295	1.24701	1.14309	0.418784	13.0791	11.6295	11.8781	11.3328
		Y	1.12605	1.17161	0.571158	1.13118	1.25565	1.30282	1.26932	0.225527	3.20156	3.2784	3.09589	3.70553
		T	0.623567	1.43784	0.582189	1.3564	2.02314	1.8335	2.21677	0.445324	7.53522	5.04397	5.99101	5.57419

## Sheet: Figure 3
Fig. 3b		met6Δ			met6Δgdh1Δ			met6Δgdh3Δ
	glutamate	0.933459	0.962853	1.10369	0.570329	0.646568	0.490337	0.965052	0.992098	1.045
	acetyl-CoA	0.893635	0.893247	1.21312	1.55887	1.20996	1.0233	0.985774	0.902843	0.979717
	acetyl-glutamate	1.03799	0.995592	0.966419	0.535433	0.607962	0.489897	1.13999	1.05105	0.923568
	acetyl-ornithine	1.13999	1.05105	0.923568	1.13766	1.26137	1.00058	1.18248	1.16695	1.03412
	ornithine	0.850688	1.08278	1.06654	1.11784	1.24837	1.00294	1.09155	1.17127	1.14607
	citrulline	1.0185	0.834471	1.14703	0.426422	0.428601	0.452241	0.870562	1.10026	1.12278
	carbamoyl phosphate	0.944504	0.875922	1.17958	0.526644	0.67428	0.557366	1.19796	1.23402	1.2155
	argininosuccinic acid	0.787722	0.964724	1.24755	0.312956	0.45471	0.316245	0.988075	1.43068	2.12791
	arginine	1.10671	0.868746	1.02455	0.506056	0.547306	0.523108	1.27164	1.16773	1.16313
Fig. 3c		met6Δ				met6Δidh1Δ
	glutamate	0.97361	1.08647	1.01546	0.924465	0.447165	0.551448	0.601147	0.502394
	acetyl-CoA	0.763823	1.21008	1.04349	0.98261	1.70636	2.27495	2.13546	2.2287
	acetyl-glutamate	0.884867	1.09235	1.1069	0.915877	0.645962	0.666988	0.762927	0.679735
	acetyl-ornithine	0.716238	0.941333	1.28728	1.05514	0.325349	0.417311	0.444284	0.34733
	ornithine	1.01441	0.977605	1.05865	0.949335	0.232181	0.269285	0.220997	0.210881
	citrulline	0.864706	1.03527	1.22419	0.875839	0.671982	0.404421	0.310377	0.334364
	carbamoyl phosphate	0.955554	1.05687	0.886565	1.10101	0.560907	0.631849	1.06529	0.75533
	argininosuccinic acid	0.951511	0.98327	0.965002	1.10022	0.23708	0.331768	0.33706	0.428461
	arginine	0.996428	1.08167	0.96026	0.961639	0.561847	0.674131	0.698136	0.683961
Fig. 3e			m+0				m+1				m+2				m+3				m+4				m+5				m+6
	WT	acetyl-CoA	0.0074	0.0089	0.011	0.0088					0.9926	0.9911	0.989	0.9912
	met6Δ	acetyl-CoA	0.0111	0.0136	0.0111	0.0152					0.9889	0.9864	0.9889	0.9848
	WT	citrate	0.26	0.24	0.23	0.24	0.01	0.01	0.01	0.01	0	0	0	0	0	0	0	0	0.02	0.02	0.02	0.02	0.07	0.07	0.08	0.07	0.64	0.65	0.65	0.66
	met6Δ	citrate	0.33	0.33	0.38	0.35	0.01	0.01	0.02	0.01	0	0	0	0	0	0	0	0	0.01	0.01	0.02	0.02	0.05	0.06	0.06	0.05	0.58	0.58	0.52	0.57
	WT	aconitate	0.4292	0.3787	0.3509	0.2875	0.01629	0.01502	0.01252	0.01241	0.00696	0.00531	0.00926	0.00958	0.00611	0.00504	0.00786	0.0057	0.02473	0.02608	0.03341	0.0347	0.06237	0.05952	0.09096	0.0902	0.45438	0.51037	0.49513	0.55993
	met6Δ	aconitate	0.3284	0.2941	0.3221	0.2475	0.01738	0.01605	0.01789	0.01406	0.01049	0.00982	0.01199	0.01152	0.00628	0.00539	0.00656	0.00614	0.02844	0.02669	0.02998	0.03391	0.08017	0.07748	0.08264	0.07009	0.52886	0.57047	0.52888	0.61683
	WT	α-KG	0.2832	0.2612	0.1438	0.1106									0.0579	0.0594	0.0692	0.0767	0.2887	0.2928	0.3235	0.3085	0.3701	0.3866	0.4636	0.5042
	met6Δ	α-KG	0.1388	0.1127	0.0795	0.0735									0.0799	0.0873	0.0901	0.0945	0.3042	0.2982	0.3624	0.349	0.4772	0.5017	0.468	0.483
	WT	succinate	0.86781	0.82793	0.64751	0.63504	0	0	0	0	0	0	0	0	0	0	0	0	0.13219	0.17207	0.35249	0.36496
	met6Δ	succinate	0.64776	0.4439	0.3801	0.32593	0	0	0	0	0.02056	0.01298	0.01803	0.0201	0	0	0	0	0.33168	0.54312	0.60187	0.65396
	WT	fumarate	0.24029	0.21416	0.20751	0.22969	0	0	0	0	0.00261	0.00226	0.00504	0.00285	0.03648	0.04484	0.03955	0.0417	0.72062	0.73874	0.74789	0.72576
	met6Δ	fumarate	0.19375	0.14725	0.1095	0.12429	0	0	0	0	0.00539	0.00749	0.00527	0.0035	0.04416	0.04476	0.04118	0.04339	0.7567	0.80051	0.84405	0.82883
	WT	malate	0.20913	0.1482	0.11224	0.14135	0.00762	0.00534	0.00452	0.00746	0.00925	0.00898	0.00964	0.00946	0.06805	0.06593	0.06359	0.06615	0.70595	0.77156	0.81001	0.77557
	met6Δ	malate	0.13349	0.1096	0.08631	0.09384	0.00656	0.00571	0.0048	0.00485	0.01076	0.00997	0.01114	0.0105	0.06275	0.06885	0.0642	0.06305	0.78644	0.80587	0.83353	0.82777
Fig. 3f		m+6 citrate/m+2 acetyl-CoA						m+4 succinate/m+5 α-KG
	WT	0.983406	0.998973	1.00486	1.01276		WT	0.73245	0.93083	1.24807	1.08865
	met6Δ	0.896272	0.889223	0.809108	0.876481		met6Δ	1.29942	1.72132	3.0571	3.58527
Fig. 3h		acetyl-glutamate (m+5)				acetyl-glutamate (m+7)
	WT_0	0	0	0	0	0	0	0	0
	WT_10	933000	549000	1570000	2360000	1160000	813000	1460000	1890000
	WT_60	2520000	4650000	4910000	4870000	3350000	3780000	4730000	3410000
	met6_0	0	0	0	0	0	0	0	0
	met6_10	1650000	2520000	3130000	3330000	1430000	1690000	1830000	1750000
	met6_60	10500000	8370000	10000000	7410000	2620000	2460000	2630000	2110000
Fig. 3i		arginine (m+0)				arginine (m+1)				arginine (m+2)				arginine (m+3)				arginine (m+4)				arginine (m+5)				arginine (m+6)
	WT_0	151000000	149000000	180000000	151000000	3840000	3130000	4050000	3350000	815000	1080000	1010000	963000	63200	36100	25900	64700	0	0	0	0	0	0	0	0	0	0	0	0
	WT_10	137000000	145000000	158000000	197000000	18200000	28900000	22500000	29300000	2020000	2700000	2550000	2420000	1920000	1800000	2010000	2080000	2980000	2980000	4270000	3090000	2740000	2780000	3790000	4070000	9590000	10400000	14600000	12800000
	WT_60	66100000	80300000	84600000	77900000	19500000	22900000	26900000	35300000	2100000	2290000	2360000	2390000	2450000	2400000	2860000	2620000	5250000	6090000	5740000	5000000	15900000	21100000	21200000	20400000	90400000	128000000	128000000	91400000
	met6_0	89500000	141000000	156000000	274000000	2050000	2360000	5330000	4410000	562000	690000	1180000	1430000	24100	52900	38400	61900	0	0	0	0	0	0	0	0	0	0	0	0
	met6_10	153000000	186000000	221000000	210000000	28100000	27500000	26400000	30800000	2080000	2980000	2990000	3250000	1370000	1940000	2360000	2170000	2450000	2300000	3660000	3140000	2640000	3650000	2960000	3560000	9870000	10800000	11800000	14700000
	met6_60	128000000	117000000	148000000	113000000	37100000	39200000	43300000	45600000	3660000	3150000	3840000	2740000	3770000	3210000	4330000	2820000	8710000	7350000	8920000	7300000	34700000	36300000	31200000	29100000	184000000	107000000	117000000	103000000
Fig. 3j		trehalose
	0h	0.720134	1.00807	1.2718
	2h	7.56763	6.43854	10.1926
	4h	42.7922	40.4673	36.4544
	6h	55.1739	49.6155
	15h	80.4387	71.7509	80.6832

## Sheet: Supplementary Fig. 3
Supplementary Fig. 3a
				met6Δ			met6Δglt1Δ
			glutamate	0.947	1.026	1.027	1.1	0.961	0.851
			acetyl-CoA	0.619	0.891	1.489	0.97	1.102	0.737
			acetyl-glutamate	0.942	0.987	1.071	1.037	1.19	1.157
			acetyl-ornithine	0.925	1.005	1.069	0.754	0.841	0.797
			ornithine	1.053	1.053	0.894	1.052	0.817	0.939
			citrulline	0.894	0.997	1.109	1.078	1.062	0.825
			carbamoyl phosphate	0.529	1.326	1.145	1.778	1.657	1.661
			argininosuccinic acid	0.649	1.03	1.321	1.714	1.406	1.368
			arginine	1.055	0.963	0.982	0.955	0.877	0.858
Supplementary Fig. 3b
				met6Δ			met6Δgdh1Δ			met6Δgdh3Δ					met6Δ			met6Δgdh1Δ			met6Δgdh3Δ
			M	0.057	0.0329	0.1277	0.0916	0.0467	0.0445	0.0389	0.0333	0.0453		M	16.7163	9.63322	37.428	26.8484	13.6945	13.0466	11.3977	9.74618	13.2809
			G	0.8005	0.7763	1.6065	1.1677	1.0756	0.5257	0.7823	0.6588	0.6763		G
			C	2.4909	1.7179	2.751	1.8523	1.7692	1.4536	1.9979	1.9591	2.2334		C
			S	5.5057	6.4503	8.0207	2.9034	3.3388	2.7925	7.5582	9.1725	9.81		S	2215.27	1527.83	2446.66	1647.34	1573.49	1292.81	1776.86	1742.38	1986.31
			R	0.8749	0.8877	0.8697	1.2417	0.8062	0.7909	0.9733	0.6877	0.7326		R	32312	25364.4	29913.4	14775.1	15979.5	15273	37127.6	34093.7	33959.4
			T	4.0701	3.195	3.768	1.8611	2.0128	1.9238	4.6767	4.2946	4.2777		T	324.522	312.37	431.311	191.226	240.154	201.973	357.323	381.232	427.137
			L/I	4.9118	4.7279	6.5281	2.8943	3.6348	3.057	5.4082	5.7701	6.4649		L/I	757.778	632.143	1020.06	634.098	753.919	524.888	1049.28	1051.08	1194.68
			P	5.4179	5.6215	6.5217	4.2636	5.1283	4.2912	6.6167	7.6514	8.3419		P	71.1996	73.8747	85.7044	56.0297	67.3929	56.3931	86.9528	100.55	109.625
			A	5.1477	4.2943	6.9295	4.3076	5.1215	3.5657	7.128	7.1402	8.1157		A	6.88924	8.07118	10.0363	3.63299	4.1778	3.4943	9.45753	11.4775	12.2753
			F	7.6117	7.897	9.5806	4.7704	6.3041	4.9348	10.103	11.41	12.315		F	338.919	351.622	426.588	212.408	280.697	219.728	449.842	508.027	548.332
			K	8.2099	6.9618	10.638	3.6567	4.4011	2.7347	9.5576	8.9831	8.2611		K	3860.16	3273.32	5001.89	1719.31	2069.34	1285.83	4493.79	4223.69	3884.22
			W	8.4898	8.9277	11.864	4.9345	5.1256	4.5047	9.3753	10.254	11.403		W	409.956	431.102	572.877	238.276	247.504	217.525	452.713	495.13	550.634
			N	10.911	11.329	14.583	6.5914	8.3048	6.7068	14.79	15.905	17.458		N	9539.99	9374.42	11826.7	3300.06	3689.76	2857.81	10049.8	10516.3	12155.7
			V	10.165	9.9888	12.602	3.5163	3.9316	3.0451	10.708	11.205	12.952		V	608.009	631.313	812.598	367.296	462.772	373.729	824.173	886.263	972.839
			D	13.394	13.494	16.752	9.8069	12.507	9.1954	16.7	14.931	17.178		D	4215.24	4246.7	5272.27	3086.4	3936.1	2893.93	5255.83	4699.15	5406.08
			E	13.756	14.189	16.265	8.4048	9.5283	7.2259	14.222	14.62	15.4		E	202.149	208.515	239.013	123.51	140.02	106.187	208.991	214.848	226.303
			Y	16.713	18.092	16.079	10.765	12.275	10.4	17.545	19.188	22.112		Y	598.268	647.641	575.566	385.351	439.413	372.281	628.049	686.891	791.565
			Q	52.895	57.864	59.152	46.278	55.795	44.078	57.63	65.083	67.096		Q	10541.6	11531.9	11788.6	9222.85	11119.6	8784.52	11485.2	12970.6	13371.9
Supplementary Fig. 3c
				met6Δ							met6Δglt1Δ			met6Δgdh1Δ			met6Δidh1Δ
			M	1.008	0.992	1	1.22166	0.607691	1.27075	0.899903	1.243	0.977	0.945	1.26291	0.644171	0.613693	1.97683	1.85046	1.4785
			G	1.155	0.99	0.855	0.841449	1.00053	1.00673	1.15129	0.591	0.743	0.704	1.41516	0.918797	0.901364	0.820147	0.839947	1.09869	0.881914
			S	0.951	0.992	1.057	0.893416	1.04339	1.08474	0.978455	1.246	1.067	0.818	0.798418	0.762625	0.626588	0.776843	0.733692	0.841357	0.706487
			R	1.055	0.963	0.982	0.996428	1.08167	0.96026	0.961639	0.955	0.877	0.858	0.506056	0.547306	0.523108	0.561847	0.674131	0.698136	0.683961
			T	0.955	0.932	1.113	0.803274	1.08664	1.21632	0.893765	1.381	1.144	0.931	0.537049	0.674461	0.567233	0.365665	0.511259	0.614332	0.52821
			L/I	0.985	0.928	1.087	0.815826	0.892222	1.21262	1.07933	1.29	1.107	0.858	0.789341	0.938498	0.653394	0.46283	0.522152	0.588584	0.514301
			P	0.97	0.874	1.156	0.91579	0.836573	1.23557	1.01207	1.492	1.274	1.014	0.728356	0.876072	0.733081	0.517643	0.666902	0.634927	0.606782
			A	0.913	0.881	1.206	0.695175	1.00278	1.416	0.886043	1.564	1.335	1.072	0.436015	0.501401	0.419371	0.573859	0.648749	0.765174	0.717255
			F	0.933	0.937	1.13	0.882381	0.851073	1.3075	0.959047	1.288	1.097	0.885	0.570411	0.7538	0.590068	0.407923	0.512704	0.769826	0.521375
			K	1.045	0.963	0.992	0.963461	1.06926	0.958977	1.0083	1.189	0.913	0.859	0.425033	0.511563	0.317871	0.204602	0.242008	0.409362	0.295746
			W	1.012	0.913	1.075	0.935722	1.04374	1.13763	0.882902	1.134	0.992	0.843	0.505559	0.525139	0.46153	0.408316	0.478414	0.726956	0.410556
			N	0.935	1.001	1.063	0.902349	0.972366	1.17753	0.947751	1.197	0.989	0.908	0.322051	0.360081	0.278892	0.684502	0.729203	0.884348	0.732419
			V	0.917	0.918	1.165	0.857365	0.963565	1.19206	0.987014	1.325	1.162	0.938	0.537003	0.676594	0.546409	0.523542	0.698996	0.689131	0.580225
			D	0.951	1.03	1.019	0.99837	1.15226	0.967494	0.881878	1.269	1.073	0.872	0.67417	0.859772	0.632128	0.665713	0.666987	0.709702	0.752502
			E	0.947	1.026	1.027	0.97361	1.08647	1.01546	0.924465	1.1	0.961	0.851	0.570329	0.646568	0.490337	0.447165	0.551448	0.601147	0.502394
			Y	0.944	0.957	1.099	0.799234	1.06618	1.18482	0.949767	1.015	0.927	0.83	0.63468	0.72372	0.613154	0.281446	0.331694	0.554145	0.424032
			Q	0.97	1.008	1.022	0.731871	1.09259	1.22436	0.951175	1.297	1.104	1.051	0.817096	0.985137	0.778262	0.747899	0.726511	0.604181	0.740302
Supplementary Fig. 3d			acetyl-glutamate									arginine
				+Met			-Met					+Met			-Met
			WT	1.01	0.973	1.02	0.211	0.467	0.622		WT	0.732621	1.14951	1.11787	0.238429	0.284292	0.275845
			met6Δ	0.325	0.762	0.614	1.03	0.964	1.07		met6Δ	1.28783	0.917403	1.08841	3.48627	3.56707	3.4271
			gdh1Δ	0.223	0.249	0.294	0.294	0.294	0.368		gdh1Δ	0.201675	0.169178	0.101644	0.545135	0.592887	0.579522
			gdh1Δmet6Δ	0.204	0.266	0.224	0.282	0.302	0.49		met6Δgdh1Δ	0.179179	0.241959	0.201408	0.424423	0.967046	0.864104
Supplementary Fig. 3g				met6Δ				met6Δidh1Δ
			acetyl-CoA	0.763823	1.21008	1.04349	0.98261	1.70636	2.27495	2.13546	2.2287
			citrate	0.627574	1.12207	1.20422	1.04614	2.65151	3.30322	3.27087	3.305
			aconitate	0.844376	1.0423	1.12984	0.983485	2.47142	3.03382	3.66138	3.55274
			isocitrate	0.576613	1.09392	1.11502	1.21445	4.63124	4.38478	4.24236	4.40675
			succinate	1.06501	1.05552	0.924404	0.955069	0.113605	0.117011	0.206925	0.124891
			fumarate	1.10891	1.11213	0.902902	0.87606	0.125712	0.167124	0.295085	0.185084
			malate	1.14788	1.10092	0.910911	0.840296	0.117383	0.192877	0.291747	0.18132
Supplementary Fig. 3h					m+0				m+1				m+2				m+3				m+4				m+5				m+6
			WT	acetyl-CoA	0	0	0	0					1	1	1	1
			met6Δ	acetyl-CoA	0	0	0	0					1	1	1	1
			WT	citrate	0.15	0.14	0.14	0.14	0.01	0.01	0.01	0.01	0	0	0	0	0	0	0	0	0.01	0.01	0.01	0.01	0.06	0.05	0.06	0.07	0.77	0.8	0.78	0.77
			met6Δ	citrate	0.16	0.15	0.17	0.2	0.01	0.01	0.01	0.01	0	0	0	0	0	0	0	0	0.01	0.01	0.01	0.01	0.08	0.07	0.09	0.08	0.75	0.76	0.73	0.7
			WT	aconitate	0.3808	0.3058	0.2126	0.2742	0.00735	0.01373	0.00645	0.0084	0.00277	0.00379	0.00353	0.00358	0.00177	0.00262	0.00306	0.0029	0.01377	0.01421	0.01692	0.01695	0.06245	0.06057	0.06998	0.09236	0.53105	0.59926	0.68745	0.60163
			met6Δ	aconitate	0.1708	0.1851	0.2029	0.21	0.01002	0.01255	0.01288	0.01206	0.00522	0.00434	0.00602	0.00526	0.00336	0.00342	0.00362	0.00431	0.01989	0.02119	0.02228	0.02044	0.09931	0.08842	0.11879	0.08943	0.69136	0.68499	0.63348	0.65894
			WT	α-KG	0.0288	0.00926	0.0171	0.01082									0.03772	0.03707	0.03987	0.03768	0.21248	0.19572	0.19847	0.19374	0.72101	0.75795	0.74456	0.75776
			met6Δ	α-KG	0.00537	0.00614	0.00162	0.00876									0.04017	0.04168	0.03477	0.04105	0.16174	0.19231	0.18106	0.18257	0.79272	0.75988	0.78255	0.76762
			WT	succinate	0.67814	0.42256	0.31406	0.30279	0	0	0	0	0	0	0	0	0	0	0	0	0.32186	0.57744	0.68594	0.69721
			met6Δ	succinate	0.18528	0.17616	0.13529	0.18289	0	0	0	0	0.01255	0.00927	0.01149	0.0148	0.04062	0.05048	0.04458	0.04206	0.76155	0.7641	0.80864	0.76024
			WT	fumarate	0.13979	0.06783	0.0738	0.06674	0	0	0	0	0.00185	0.00231	0.00135	0.00251	0.03413	0.03785	0.04436	0.03925	0.82423	0.89201	0.88049	0.8915
			met6Δ	fumarate	0.06847	0.06929	0.06402	0.07174	0	0	0	0	0.0042	0.0042	0.00417	0.00483	0.05174	0.04639	0.05456	0.04801	0.8756	0.88012	0.87725	0.87541
			WT	malate	0.16583	0.09918	0.08543	0.0974	0.00875	0.00314	0.0031	0.00391	0.00747	0.00558	0.00619	0.00626	0.05838	0.05963	0.05421	0.05744	0.75956	0.83247	0.85107	0.83499
			met6Δ	malate	0.06558	0.06152	0.05768	0.08915	0.00349	0.00323	0.00339	0.0042	0.00932	0.00883	0.01071	0.01086	0.07691	0.06678	0.08233	0.07739	0.84469	0.85964	0.84589	0.8184
			trehalose 6-P										trehalose
Supplementary Fig. 3i				m+0				m+12						m+0				m+6				m+12
			WT_0	195000	176000	160000	144000	10000	7130	6380	6600		WT_0	2200000	2000000	2310000	2240000	0	0	0	0	0	0	0	0
			WT_10	17800	27000	17100	18900	120000	126000	126000	145000		WT_10	357000	495000	390000	800000	5140	3280	5940	6810	1390000	1350000	1950000	2370000
			WT_60	14500	18300	19100	18800	102000	119000	98000	83700		WT_60	1310000	290000	500000	599000	6040	3380	4600	3560	2260000	3030000	2770000	2750000
			met6_0	81600	118000	140000	157000	2560	4590	10000	11300		met6_0	1160000	2770000	2080000	3030000	0	0	0	0	0	0	0	0
			met6_10	18300	16000	14300	14700	93200	78300	101000	92200		met6_10	603000	954000	705000	944000	3500	5380	4270	6820	1170000	1690000	1430000	1360000
			met6_60	30700	24800	18900	18900	562000	408000	434000	296000		met6_60	533000	420000	527000	700000	22700	31500	27700	17900	29400000	27900000	35200000	19900000

## Sheet: Figure 4
Fig. 4b		WT			kgd2Δ			lat1Δ			gcv3Δ
	glutamate		1.12487	0.875132	0.684468	0.466153	0.548725	0.868506	0.965747	1.05553	1.15724	1.24129	1.15633
	acetyl-CoA	1.07795	0.883889	1.03816	0.747418	0.79905	0.7582	0.936841	0.782226	0.862226	0.600959	0.636617	0.659529
	acetyl-glutamate		1.17073	0.829267	0.732862	0.675005	0.656946	0.039833	0.038191	0.035071	0.031493	0.036214	0.039488
	acetyl-ornithine		1.20657	0.793433	0.607748	0.426476	0.488298	0.020959	0.020305	0.01891	0.02034	0.01666	0.018371
	ornithine		1.02605	0.97395	0.762256	0.923376	0.692246	0.142316	0.175676	0.182048	0.154155	0.143214	0.119339
	citrulline		1.18925	0.810746	0.684408	0.439497	0.484128	0.013404	0.01388	0.028936	0.017386	0.016232	0.013704
	carbamoyl phosphate		0.836986	1.16301	0.984904	0.592729	0.976913	2.09652	2.16513	1.954	1.87698	1.39224	1.74718
	argininosuccinate		1.09964	0.900362	0.949573	0.675454	0.807309	0.628844	0.755618	0.779014	0.533578	0.582256	0.693244
	arginine		0.993337	1.00666	0.749225	0.954405	0.919971	0.993967	1.25993	0.988898	0.983512	1.09475	0.914493
	arginine-stat	1.47289	1.36888	1.11027	1.40684	1.41181	0.984082	0.73778	0.535352	0.567269	0.765343	0.631725	0.562097
Fig. 4c		arginine				arginine (m+1)				arginine (m+2)				arginine (m+3)				arginine (m+4)
	WT	0.254645	0.217685	0.222581	0.208337	0.114818	0.137184	0.118561	0.102416	0.107489	0.108768	0.119061	0.102081	0.129107	0.184564	0.12356	0.131365	0.393941	0.351799	0.416237	0.455802
	lat1Δ	0.398745	0.455645	0.433101	0.410522	0.061609	0.0675126	0.0506256	0.0612456	0.0629684	0.0577248	0.0473174	0.0584639	0.135289	0.119716	0.113049	0.112921	0.341388	0.299401	0.355907	0.356848
	gcv3Δ	0.469019	0.434372	0.417619	0.408426	0.0632038	0.0602886	0.052847	0.0548118	0.0467409	0.0538834	0.0489174	0.0491939	0.130579	0.138825	0.137875	0.123106	0.290457	0.312631	0.342742	0.364462
	lip3Δ	0.444716	0.561441	0.599669	0.564124	0.0857341	0.0629189	0.0673026	0.0660143	0.0635744	0.0606775	0.0554911	0.0538599	0.126943	0.119177	0.0976012	0.120941	0.279032	0.195785	0.179936	0.195061
	lip5Δ	0.500134	0.482595	0.561176	0.49936	0.107526	0.0694391	0.0547318	0.0644934	0.113386	0.0456216	0.0370412	0.0520317	0.159682	0.1445	0.103814	0.111045	0.119273	0.257845	0.243237	0.273069
Fig. 4d		acetyl-CoA m+0				acetyl-CoA m+1				acetyl-CoA m+2
	WT	0.00548911	0.0113392	0.0113109	0.0058649	0.00180393	0.00564879	0.0281324	0.0089644	0.992707	0.983012	0.960557	0.985171
	lat1Δ	0.0431455	0.0998486	0.058814	0.0642794	0.0436563	0.00616646	0.0359355	0.0205297	0.913198	0.893985	0.90525	0.915191
	kgd2Δ	0.00803701	0.00706857	0.00335704	0.0119711	0.0267079	0.00959558	0.0127845	0.00265447	0.965255	0.983336	0.983858	0.985375
	gcv3Δ	0.0623885	0.0532299	0.0744876	0.0537517	0.0527811	0.0459388	0.0119613	0.0396404	0.88483	0.900831	0.913551	0.906608
Fig. 4g		sam5Δ				sam5Δ mitoSAM1
	glutamate	0.934939	0.776984	1.18819	1.09989	5.34368	6.04146	6.61001
	acetyl-CoA	0.953947	1.4354	0.610649		0.859589	1.54653	1.01729
	acetyl-glutamate	0.756305	0.942914	1.25612	1.04466	6.51103	8.04627	8.74127
	acetyl-ornithine	0.993868	1.04625	0.88917	1.07071	5.13261	5.35341	7.1607
	ornithine	1.17155	0.488538	1.30437	1.03554	4.06013	1.21473	1.25909	1.5383
	citrulline	0.849149	0.694518	1.34355	1.11278	5.29861	3.19897	3.55386
	argininosuccinate	1.31351	0.808432	1.01302	0.865041	3.09706	2.53398	3.1941
	arginine	1.11611	0.759026	1.12569	0.999168	6.01961	5.70663	5.21186	6.24303
Fig. 4h		sam5Δ				sam5Δ mitoSAM1
	acetyl-glutamate (m+1)	52942.4	72057.7	79439.5	217773	671941	1357929	1619309	1792086
	acetyl-ornithine (m+2)	106727	17943.3	11364.8	43923	94707.6	274492	296384	513833
Fig. 4o	m+0	m+8
	0.277447	0.218139
	0.410425	0.262487
	0.308245	0.241003
Fig. 4e
Fig. 4f
Fig. 4i
Fig. 4j
Fig. 4k
Fig. 4l

## Sheet: Supplementary Fig. 4
Supplementary Fig. 4a
			WT			kgd2Δ			lat1Δ			gcv3Δ
		glutamate	1.16316	1.09114	1.04073	0.88175	0.768756	0.557805	0.430144	0.318064	0.483805	0.93123	0.731146	0.814052
		acetyl-CoA	0.276227	0.440652	0.328096	0.172134	0.15813	0.174979	0.172448	0.176518	0.143826	0.133357	0.150372	0.158186
		acetyl-glutamate	0.549093	0.372204	0.320513	0.601405	0.654088	0.634529	0.048476	0.039937	0.042019	0.049967	0.038311	0.045524
		acetyl-ornithine	2.09917	1.89354	1.73414	1.14546	1.21561	0.982791	0.079943	0.05617	0.076207	0.093499	0.057956	0.052431
		ornithine	1.63273	1.59416	1.20589	1.55759	1.59681	1.15237	0.798758	0.555474	0.622566	0.847321	0.856347	0.54463
		citrulline	0.018819	0.018293	0.015313	0.065767	0.050698	0.027778	0.005483	0.002943	0.003645	0.004205	0.013326	0.003635
		argininosuccinate	1.13706	1.67429	1.02934	0.109463	0.110236	0.061653	0.196217	0.142834	0.168795	0.267311	0.210296	0.350077
		arginine	1.47289	1.36888	1.11027	1.40684	1.41181	0.984082	0.73778	0.535352	0.567269	0.765343	0.631725	0.562097
Supplementary Fig. 4b
			WT				lip3Δ				lip5Δ
		glutamate	1.05	1	0.901	1.04	1.25	1.5	0.717	2.28	1.65	1.36	1.77	1.44
		acetyl-CoA	0.751	1.07	1.02	1.16	0.908	0.798	0.779	0.961	0.606	0.864	0.632	0.274
		acetylglutamate	0.968	1.25	0.538	1.24	0.14	0.161	0.0484	0.188	0.125	0.145	0.136	0.104
		acetylornithine	0.839	0.978	0.963	1.22	0.0254	0.0291	0.00945	0.0466	0.0365	0.0277	0.0249	0.0196
		ornithine	0.806	1.03	1.17	0.998	0.113	0.0679	0.153	0.0993	0.0652	0.153	0.123	0.138
		citrulline	0.869	0.974	1.23	0.929	0.0194	0.0259	0.032	0.0482	0.0256	0.0216	0.0384	0.0194
		argininosuccinate	1.05	0.782	1.08	1.09	0.464	0.551	0.631	0.666	0.339	0.5	0.724	0.598
		arginine	0.85	0.935	1.03	1.19	0.763	0.89	1.07	1.16	1.12	1.2	1.74	1.93
		arginine-stat	1.08265	1.00562	0.911725		0.164137	0.182456	0.15587	0.156415	0.256367	0.361793	0.28091	0.439796
Supplementary Fig. 4c
		ARG2							ARG7							ARG5,6							ARG8							ARG3							ARG1							ARG4
		WT	sam5Δ	lat1Δ	gcv3Δ	lip3Δ	lip5Δ		WT	sam5Δ	lat1Δ	gcv3Δ	lip3Δ	lip5Δ		WT	sam5Δ	lat1Δ	gcv3Δ	lip3Δ	lip5Δ		WT	sam5Δ	lat1Δ	gcv3Δ	lip3Δ	lip5Δ		WT	sam5Δ	lat1Δ	gcv3Δ	lip3Δ	lip5Δ		WT	sam5Δ	lat1Δ	gcv3Δ	lip3Δ	lip5Δ		WT	sam5Δ	lat1Δ	gcv3Δ	lip3Δ	lip5Δ
		1.17599	2.46291	4.10236	3.00689	2.77337	3.56549		1.13832	3.82951	7.58332	6.07819	6.84516	8.46913		1.25189	4.66471	6.88783	6.30769	8.0025	9.6598		1.17506	4.60184	6.1308	7.16567	7.90905	11.131		1.09172	3.92287	5.63938	5.66977	4.75005	6.18339		1.08762	8.69083	14.198	12.9484	11.6757	16.4828		1.10082	2.59012	4.46284	3.71498	4.2614	6.00141
		1.05445	2.14364	3.8583	2.86901	2.71254	3.57021		1.13209	3.82605	7.74015	4.88533	6.24882	7.92788		0.93901	4.97812	5.56153	5.47871	7.87181	9.9902		1.08204	4.86013	7.37078	7.87387	7.57031	12.1438		1.0119	4.16571	5.47432	5.60625	4.07233	5.59856		1.13133	8.65337	15.0048	13.1849	11.5084	15.2003		1.14925	2.44395	5.05344	4.04694	4.6481	6.30525
		1.09177	2.49143	3.72459	3.62412	0.798626	3.26777		1.05272	3.70031	7.32852	5.71217	6.3499	7.77707		1.1137	4.72609	6.46875	6.4607	7.57747	9.74566		0.957764	5.11753	7.3325	7.58607	7.74228	11.8047		0.978979	4.04393	5.11615	5.66301	3.69794	5.89828		1.04131	8.78097	15.176	11.1407	11.4078	15.2859		1.07561	2.49292	4.39736	4.13544	3.93583	6.19085
		0.949207	2.42771	3.07063	2.74826	2.3211	2.75147		0.95908	3.41671	6.41401	5.48451	5.70622	6.61633		1.06005	5.00633	5.83624	5.125	7.48823	7.50364		1.02721	4.64488	5.69586	7.28324	7.10609	9.25974		1.09292	3.78832	4.54897	4.86796	4.29557	4.70003		0.95727	8.80149	11.8598	11.4956	11.0409	12.9571		0.944945	2.29343	3.63998	2.95056	3.79437	3.51255
		0.824964	2.18668	3.05842	2.99539	2.22855	2.6597		0.837795	3.85278	6.21078	4.7692	5.78692	6.87872		0.861139	4.86352	4.41175	6.04787	6.97531	8.34493		0.980539	4.83876	5.47566	5.9696	6.56217	8.21399		0.971229	3.91775	4.92999	4.5862	3.61439	4.81295		0.931655	7.28572	11.6458	12.7334	9.95076	10.9004		0.958742	2.27765	3.99267	3.24721	4.48884	3.68213
		0.943282	2.28203	3.07195	3.36606	2.4304	2.62563		0.917379	3.59173	6.17562	5.57808	6.01795	6.89289		0.836746	4.29707	5.0305	4.91531	6.61768	8.27214		0.815299	4.08194	5.50965	5.45977	6.75373	8.60707		0.871097	3.69732	4.11171	3.8009	3.47368	4.00805		0.875108	8.3973	11.0158	9.72292	10.0169	11.5569		0.811163	2.24855	3.76721	3.08051	3.90027	4.07788
Supplementary Fig. 4d
			m+0				m+1				m+2
		WT	0.0164434	0.0228024	0.0126887	0.026237	0.0172848	0.0102181	0.00770627	0.0227973	0.966272	0.966979	0.979605	0.950966
		mitoSam1-GFP	0.0842552	0.0888026	0.0773169	0.0687269	0.0157222	0.0183233	0.0188589	0.0352992	0.900023	0.892874	0.903824	0.895974
		sam2Δ	0.0123663	0.0234887	0.0141097	0.0164539	0.0241777	0.0149766	0.0182859	0.00777203	0.963456	0.961535	0.967604	0.975774
		mitoSam1-GFP/sam2Δ	0.0739206	0.102936	0.0705409	0.102847	0.0273826	0.0367267	0.0275052	0.0194115	0.898697	0.860337	0.901954	0.877741
Supplementary Fig. 4i
			+met or +SAM			-met or -SAM 4h
		met6Δ	1.2538	0.8811	0.8651	0.5155	0.5459	0.7224
		sam1Δsam2Δ	0.9788	0.9789	1.0423	0.8715	0.8391	0.8768
Supplementary Fig. 4e
Supplementary Fig. 4j
Supplementary Fig. 4k
Supplementary Fig. 4l
Supplementary Fig. 4m
Supplementary Fig. 4n

## Sheet: Figure 5
Fig. 5a		m+0				m+1				m+2				m+3				m+4
	WT-E	0.00924246	0.0114771	0.0112508	0.012149	0.990757	0.988523	0.988749	0.987851
	sam5-E	0.0107954	0.0132698	0.0119939	0.00814194	0.989205	0.98673	0.988006	0.991858
	WT-Q	0.0215831	0.0218041	0.0210745	0.0220648	0.0552766	0.0603581	0.0587078	0.0574829	0.92314	0.917838	0.920218	0.920452
	sam5-Q	0.0211049	0.0199489	0.0237697	0.0266408	0.135927	0.131905	0.158181	0.0963397	0.842968	0.848146	0.818049	0.877019
	WT-D	0.10459	0.138867	0.0924632	0.0542	0.89541	0.861133	0.907537	0.9458
	sam5-D	0.238518	0.248706	0.26936	0.130372	0.761482	0.751294	0.73064	0.869628
	WT-N	0.417471	0.39002	0.4533	0.187723					0.58253	0.60998	0.5467	0.812277
	sam5-N	0.470212	0.545447	0.70078	0.261896					0.529788	0.454552	0.29922	0.738104
	WT-Y	0.623847	0.609725	0.531442	0.389846	0.376153	0.390275	0.468558	0.610154
	sam5-Y	0.516688	0.552951	0.563898	0.398673	0.483312	0.447049	0.436103	0.601327
	WT-V	0.496639	0.526207	0.452099	0.2217	0.503361	0.473793	0.547901	0.7783
	sam5-V	0.47954	0.350551	0.534507	0.391961	0.52046	0.649449	0.465493	0.608039
	WT-R	0.190789	0.188982	0.195162	0.18162	0.110326	0.12582	0.116551	0.117406	0.123018	0.121451	0.12726	0.124613	0.137968	0.158581	0.147587	0.142625	0.437899	0.405165	0.41344	0.433736
	sam5-R	0.566035	0.507286	0.481947	0.38531	0.0154263	0.01982	0.018631	0.0232187	0.0191851	0.0319854	0.0306094	0.0341138	0.0817862	0.0944517	0.0905176	0.115054	0.317568	0.346457	0.378294	0.442304
	WT-S	0.654139	0.699183	0.603891	0.381459	0.345861	0.300817	0.396109	0.618541
	sam5-S	0.565272	0.55668	0.566926	0.512111	0.434728	0.44332	0.433074	0.487889
	WT-A	0.45	0.75	0.4		0.55	0.25	0.6
	sam5-A	0.29	0.22	0.32		0.71	0.78	0.68
	WT-F	0.760941	0.761443	0.726919	0.543277	0.23906	0.238557	0.273081	0.456724
	sam5-F	0.794354	0.759708	0.825838	0.675248	0.205646	0.240292	0.174161	0.324752
	WT-L/I	0.697155	0.822359	0.714428	0.369256	0.302845	0.177641	0.285572	0.630744
	sam5-L/I	0.720019	0.804258	0.800636	0.508735	0.279981	0.195742	0.199364	0.491265
	WT-W	0.648079	0.686129	0.708177	0.394352					0.351921	0.313871	0.291823	0.605648
	sam5-W	0.749084	0.653494	0.765969	0.574079					0.250916	0.346506	0.234031	0.425921
	WT-K	0.224789	0.278817	0.305514	0.176783					0.775211	0.721183	0.694486	0.823217
	sam5-K	0.323163	0.321387	0.274399	0.249871					0.676837	0.678613	0.725601	0.750129
	WT-P	0.736082	0.769177	0.625318		0.263918	0.230823	0.374682
	sam5-P	0.787547	0.742266	0.80593		0.212453	0.257734	0.19407	0.287867
	WT-T	0.552992	0.58016	0.504708	0.331081	0.447008	0.41984	0.495292	0.668919
	sam5-T	0.639032	0.704614	0.623369	0.592432	0.360968	0.295386	0.376631	0.407568
	WT-M	0.87404	0.511725	0.489082	0.634616	0.12596	0.488275	0.510918	0.365384
	sam5-M	0.75898	0.912764	0.903943	0.909057	0.24102	0.0872362	0.0960573	0.0909428
	WT-G	0.716186	0.704979	0.697986	0.652749	0.283814	0.295021	0.302014	0.347251
	sam5-G	0.66876	0.672747	0.724726	0.671641	0.33124	0.327253	0.275274	0.328359
fig. 5e		WT	sam5Δarg7Δ	WT+ 20 AA		WT+19AA-Arg		WT+19AA-Met		WT+19AA-Cys		WT+19AA-Val		WT+19AA-Leu		WT+19AA-Ile		WT+19AA-Glu		WT+19AA-Gln		WT+19AA-Asp		WT+19AA-Asn		WT+19AA-Gly		WT+19AA-Ser		WT+19AA-Ala		WT+19AA-Thr		WT+19AA-Pro		WT+19AA-Lys		WT+19AA-His		WT+19AA-Tyr		WT+19AA-Trp		WT+19AA-Phe
	0	0.01	0.01	0.01	0.01	0.01	0.01	0.01	0.01	0.01	0.01	0.01	0.01	0.01	0.01	0.01	0.01	0.01	0.01	0.01	0.01	0.01	0.01	0.01	0.01	0.01	0.01	0.01	0.01	0.01	0.01	0.01	0.01	0.01	0.01	0.01	0.01	0.01	0.01	0.01	0.01	0.01	0.01	0.01	0.01
	16	2.63	0.03	0.82	1.07	0.01	0.03	0.49	0.62	1.06	1.31	0.8	1.13	0.12	0.18	0.93	1.11	0.74	0.92	0.69	0.83	0.87	1.06	0.69	0.88	0.83	1.12	0.81	1.03	0.87	1.08	0.97	1.2	0.6	0.8	0.57	0.7	0.66	0.87	1.01	1.09	0.5	0.67	0.84	1.01
	24	4.93	0.05	4.57	4.73	0.03	0.08	5.48	5.02	5.06	4.91	4.79	4.61	1.23	1.59	4.73	4.85	4.8	4.61	4.63	4.57	4.78	4.91	4.67	4.84	4.53	5.04	4.86	4.82	4.7	4.97	4.86	4.64	4.77	4.79	4.24	4.62	4.72	4.89	4.71	4.72	3.93	4.59	4.8	4.91
fig. 5f	sam5△arg7△-1	SD	0.01	0.01	0.03	0.04	0.04
	sam5△arg7△-2	SD	0.01	0.02	0.02	0.02	0.09
	sam5△arg7△-1	SD+Leu	0.01	0.02	0.02	0.03	0.04
	sam5△arg7△-2	SD+Leu	0.01	0.02	0.02	0.02	0.05
	sam5△arg7△-1	SD+Arg	0.01	0.08	0.17	0.28	0.45
	sam5△arg7△-2	SD+Arg	0.01	0.07	0.15	0.23	0.36
	sam5△arg7△-1	SD+Arg+Leu	0.01	0.18	0.53	1	1.57
	sam5△arg7△-2	SD+Arg+Leu	0.01	0.15	0.43	0.84	1.52
	sam5△arg7△-1	SD+Arg+Iso	0.01	0.06	0.11	0.18	0.24
	sam5△arg7△-2	SD+Arg+Iso	0.01	0.05	0.09	0.14	0.23
fig. 5g		WT											sam5D											arg7D											sam5Darg7D
	acetyl-glutamate	0.774	0.9775	1.4447	0.8038	0.7514	1.0469	1.4441	0.7576	1.20086	0.935234	0.863903	0.1211	0.1191	0.1719	0.0702	0.029373	0.031154	0.024124					0.3729	0.3742	0.4959	0.502	0.437	0.3284	0.307	0.2754				0.5911	0.7939	0.9486	0.7409	0.2173	0.3245	0.2887	0.3149
	N-Acetylornithine	0.8384	0.9391	1.701	0.5215	0.7671	1.1599	1.5107	0.5624				0.0601	0.0606	0.0775	0.0622	0.0532	0.0494	0.0698	0.019				39.0043	41.0998	53.7765	57.4278	44.9274	32.1782	38.8525	32.5534				15.413	20.1845	21.1644	23.0041	10.1304	15.0318	12.1763	17.7239
	Ornithine	0.9772	0.9039	1.344	0.775	0.9602	0.8306	1.4077	0.8015	1.06256	0.909316	1.02812	0.257	0.2196	0.3395	0.2764	0.2288	0.3013	0.4417	0.2977	0.080583	0.109858	0.139392	3.3043	2.7013	5.6083	4.1442	2.9622	1.6364	1.3364	2.4899				0.7668	1.361	0.8739	1.602	0.3363	0.2775	0.1707	0.9721
	Citrulline	0.8354	1.0098	1.6631	0.4918	0.84	1.0351	1.5599	0.565	0.829852	1.04457	1.12558	0.0623	0.0646	0.0765	0.0743	0.0748	0.0623	0.0961	0.0605	0.030982	0.037975	0.057371	0.0238	0.0171	0.0212	0.0345	0.0561	0.037	0.0336	0.0355				0.007	0.0162	0.0114	0.0083	0.0099	0.0149	0.0197	0.0175
	Carbamoyl phosphate	0.9627	0.5955	1.4213	1.0205	1.1489	0.914521	0.936579					0.254146	0.300793	0.255632									0.7989	1.36	0.5966	0.5908								3.3329	5.3155	6.2361	6.4532
	Argininosuccinic acid	1.0071	0.9609	1.3085	0.7236	0.8337	1.1091	1.424	0.6331	0.873207	1.11096	1.01583	0.3754	0.3527	0.4544	0.3955	0.2659	0.2747	0.5909	0.4125	0.559155	0.555492	0.669462	0.1153	0.0922	0.1701	0.157	0.1578	0.0961	0.2279	0.1136				0.0167	0.0586	0.0576	0.0522	0.0298	0.0577	0.0584	0.0641
	L-Arginine	0.8546	1.0234	1.332	0.79	0.95	0.9503	1.2783	0.8214	0.998599	0.938927	1.06247	0.595	0.699	0.253852	0.373443	0.430914							0.1885	0.153	0.3452	0.163	0.3715	0.3429	0.3894	0.376				0.1069	0.1693	0.1622	0.1742	0.0416	0.1836	0.1515	0.2064
Fig. 5c

## Sheet: Figure 6
		WT								sam5Δ								arg7Δ							sam5Δarg7Δ
Fig. 6a	leucine	0.929166	1.22573	1.44025	0.404852	0.655149	0.943265	1.42171	0.979877	1.59441	3.48375	8.12318	4.33383	5.76143	5.20473	2.48416	8.79405	2.32151	1.95867	2.32108	3.01302	1.24965	1.68869	2.48851	6.57372	9.96493	11.335	11.971	12.0808	5.21102	20.2004	4.92096
	isoleucine	0.812701	1.14711	1.72791	0.312273	0.617192	1.14877	1.71749	0.51655	1.92863	3.77832	8.24719	4.31082	3.03593	2.74258	5.48658	4.63393	1.97202	1.54725	1.87067	2.46996	1.16611	1.6308	2.17374	6.53554	9.45486	10.9454	12.5761	6.36585	9.07476	10.6444	11.7048
	valine	0.585534	0.731403	2.34433	0.338734	0.736653	1.01186	1.81743	0.434057	7.77447	7.79948	14.0791	7.25176	8.5442	8.99155	14.7734	13.7654	1.77207	1.1362	1.50316	2.06595	1.24178	1.66313	2.57279	19.7793	30.1459	30.1154	35.2857	27.8643	40.5304	44.8749	47.0785
Fig. 6c	WT-stationary	DKO-stationary	WT-log	DKO-log	DKO+Arg-log	DKO+Arg+Leu-log
	1.0845	11.4502	2.50864	16.4697	5.57727	1.17091
	1.00452	10.5595	2.46052	12.6159	5.80464	1.48726
	0.917938	8.02506	2.52217	12.9315	5.9234	1.38448
Fig. 6d		WT											sam5Δ							arg7Δ								sam5Δarg7Δ
	Acetyl-CoA	1.0138	0.8412	1.0667	1.0783	0.9327	0.9699	1.133	0.9645	1.11599	1.04321	0.840807	0.6858	0.6929	0.9404	0.3765	0.627192	0.577279	0.600807	1.1327	1.2125	1.2622	1.0967	1.2909	0.8604	0.7583	0.568	0.2254	0.2994	0.2505	0.3578	0.1479	0.1705	0.1748	0.2717
Fig. 6f		glutamate (m+0)				glutamate (m+4)				glutamate (m+5)
	WT_12C	292477	224012	395612
	sam5Δarg7Δ_12C	8.75694e+06	1.05619e+07	9.76329e+06	1.20497e+07
	WT_13C	62553.3	48653.7	53729.2	69609.1	48174.9	29467.7	11404.5	40941.8	88578.5	61732.6	100568	129920
	sam5Δarg7Δ_13C	7.80171e+06	7.42288e+06	7.22807e+06	8.06339e+06	243983	210892	234738	308709	576019	631978	620386	907998
		acetyl-glutamate (m+0)				acetyl-glutamate (m+2)				acetyl-glutamate (m+3)				acetyl-glutamate (m+5)				acetyl-glutamate (m+6)				acetyl-glutamate (m+7)
	WT_12C	1.00672e+06	1.09058e+06	1.35379e+06		10226.3	6204.38	12224.2
	sam5Δarg7Δ_12C	2.33337e+06	2.60606e+06	2.61869e+06	3.04865e+06	10339	16695.5	20713.4	19740.2
	WT_13C	20512.6	34013.4	26964.7	70111.3	105880	37878.1	117506	195407	9441.7	18966.5	22350.9	11702.5	53382.5	18301.7	53831.5	97004.9	124091	50245.5	165006	234625	976922	214381	1.24927e+06	1.24927e+06
	sam5Δarg7Δ_13C	1.45049e+06	1.52761e+06	1.32482e+06	1.64479e+06	1.2927e+06	1.28049e+06	1.18977e+06	1.44034e+06	105615	128967	108532	129012	77433.7	87347.9	82050.8	97548.7	87332.2	107918	91499.2	93519.9	166043	202711	199066	265854
		acetyl-ornithine (m+0)				acetyl-ornithine (m+2)				acetyl-ornithine (m+3)				acetyl-ornithine (m+4)				acetyl-ornithine (m+5)				acetyl-ornithine (m+6)				acetyl-ornithine (m+7)
	WT_12C	767845	686113	994027
	sam5Δarg7Δ_12C	3.61374e+08	4.02664e+08	3.55902e+08	4.99064e+08	3.32261e+06	3.90648e+06	3.73903e+06	4.5985e+06	176029	181652	168296	217389
	WT_13C	242501	133029	217933														18470.3	18341.8	17831.3	17260.9	41161.7	24218.3	56016.5	60290.1	395277	181961	538915	538915
	sam5Δarg7Δ_13C	3.42125e+08	3.08645e+08	2.9328e+08	3.53141e+08	9.86806e+07	9.94542e+07	8.95755e+07	1.03513e+08	6.63326e+06	5.78746e+06	6.76289e+06	7.87941e+06	2.59837e+06	2.67704e+06	2.41437e+06	3.3431e+06	3.04078e+06	2.83382e+06	2.53475e+06	3.89595e+06	8.12652e+06	7.0885e+06	6.58544e+06	9.98746e+06	1.66323e+07	1.42168e+07	1.43461e+07	2.42335e+07
		citrulline (m+0)				citrulline (m+1)				citrulline (m+2)				citrulline (m+3)				citrulline (m+4)				citrulline (m+5)				citrulline (m+6)
	WT_12C	1.71216e+07	1.55171e+07	2.93576e+07		1.25087e+06	1.20701e+06	1.94208e+06		193737	171099	197504		27057.9	14360.4	35649.9
	sam5Δarg7Δ_12C	7.88287e+06	5.8614e+06	8.78032e+06	1.07797e+07	464637	395692	551771	643601	167401	166164	168922	106869
	WT_13C	9.92932e+06	6.92121e+06	8.84122e+06	1.64358e+07	7.31956e+06	4.04904e+06	6.04242e+06	9.93688e+06	646298	323772	574587	893857	362054	273079	395584	678724	936845	560370	762922	1.13542e+06	2.85871e+06	1.70155e+06	2.35929e+06	3.58332e+06	1.23748e+07	7.73842e+06	1.06921e+07	1.5563e+07
	sam5Δarg7Δ_13C	1.87932e+06	2.50314e+06	1.13773e+06	2.54413e+06	2.86825e+06	3.09148e+06	3.76396e+06	5.31093e+06	172758	210094	266159	374225
		arginine (m+0)				arginine (m+1)				arginine (m+2)				arginine (m+3)				arginine (m+4)				arginine (m+5)				arginine (m+6)
	WT_12C	6.94373e+06	7.44075e+06	9.15808e+06		128595	168970	200523		37789.3	53403.9	65974.1
	sam5Δarg7Δ_12C	5.2411e+06	7.19809e+06	5.93119e+06	8.42683e+06	102971	163351	171768	193058	35664	54856.3	37266.3	54827
	WT_13C	4.71824e+06	4.76424e+06	5.18927e+06	7.20407e+06	2.22569e+06	2.97312e+06	2.34013e+06	3.38222e+06	193625	229296	186753	211857	113077	161329	139825	184470	347042	374325	298897	360346	899203	755657	1.00249e+06	1.15306e+06	3.99366e+06	3.76844e+06	3.73974e+06	5.25234e+06
	sam5Δarg7Δ_13C	8.08732e+06	9.36119e+06	8.51547e+06	9.82639e+06	897887	842564	811747	1.29715e+06	98049.8	75327.9	86623.5	105736									28548.1	18857.1	22053.4	41464.3	73969.9	56037.3	41511.8	78585.5
Fig. 6g		WT				sam5Δarg7Δ
	acetyl-glutamate (m+2)	105880	37878.1	117506	195407	1.2927e+06	1.28049e+06	1.18977e+06	1.44034e+06
	acetyl-ornithine (m+2)					6.63326e+06	5.78746e+06	6.76289e+06	7.87941e+06
Fig. 6i		2-KIV (m+0)				2-KIV (m+5)
	WT_12C	8412.39	14154.4	17710.1
	sam5Δarg7Δ_12C	94442.6	124529	29485.7	85921.2
	WT_13C	19102	6550.68	14728.1		9057.02	12514.2	21698.1
	sam5Δarg7Δ_13C	117952	130049	78985.5	133241	5173.05	8125.43	5080.02	4506
		2-IPM (m+0)				2-IPM (m+2)				2-IPM (m+5)				2-IPM (m+7)
	WT_12C	505141	544553	679289
	sam5Δarg7Δ_12C	3.71168e+06	3.85791e+06	3.0131e+06	4.49051e+06	64294.7	61377.3	64137.6	148465	10774.4	12537.3	15642	12444.3
	WT_13C	73645.9	66256.5	25836.7	35863.6	18384.1	18334.5	15450.9	13994.8	17071.4	13389.3	13373.1	19870	785621	821205	1.03061e+06
	sam5Δarg7Δ_13C	441113	361140	331029	497845	398389	416039	410260	487592	142921	136770	151347	197996	2.6361e+06	2.53926e+06	2.70696e+06	3.61926e+06
		leucine (m+0)				leucine (m+1)				leucine (m+2)				leucine (m+3)				leucine (m+4)				leucine (m+5)				leucine (m+6)
	WT_12C	9.14514e+06	1.30335e+07	9.95661e+06	9.61453e+06	792193	959033	830416	763352
	sam5Δarg7Δ_12C	7.20399e+07	8.54938e+07	7.89687e+07	1.15644e+08	5.14184e+06	6.50253e+06	6.16094e+06	9.32141e+06
	WT_13C	8.96933e+06	7.98413e+06	8.33654e+06	1.33159e+07	762920	720091	698334	1.09877e+06	286265	165646	260848	313980	1.49117e+06	1.13851e+06	1.42176e+06	1.99003e+06	31899.1	25276.8	25347.3	30929.5	61148.9	48317.2	94245.8	76597.3	796175	631534	760590	848542
	sam5Δarg7Δ_13C	4.89969e+07	4.87323e+07	4.77077e+07	5.79683e+07	4.68501e+06	4.38878e+06	4.50514e+06	5.54417e+06	2.13945e+07	1.71478e+07	1.83373e+07	2.27135e+07	4.99544e+06	4.34109e+06	4.7415e+06	6.62628e+06	2.29461e+06	2.23539e+06	2.34088e+06	2.9523e+06	2.88198e+06	2.84069e+06	2.91451e+06	3.96969e+06	1.19118e+07	1.1382e+07	1.16942e+07	1.63302e+07
		isoleucine (m+0)				isoleucine (m+1)				isoleucine (m+2)				isoleucine (m+3)				isoleucine (m+4)				isoleucine (m+5)
	WT_12C	88837.2	113159	104634		5616.23	2448.58	2705.05
	sam5Δarg7Δ_12C	946272	1.03142e+06	1.03973e+06	1.5035e+06	42121.5	80450.4	89692.4	90697.4
	WT_13C	86741.6	90564.7	93043.9
	sam5Δarg7Δ_13C	626956	620380	536884	727260	42884.9	33617.5	44816.7	54856	297274	298543	326787	349074									33596.5	29982.6	32452	30591.1
		valine (m+0)				valine (m+1)				valine (m+2)				valine (m+3)				valine (m+4)				valine (m+5)
	WT_12C	107722	124471	108799	123431	5789.18	8093.36	6190.85	12318.3
	sam5Δarg7Δ_12C	9.31213e+06	1.02786e+07	1.06666e+07	1.48024e+07	446266	505473	495199	712122	12502.6	17908.5	20791	16100.1
	WT_13C	74402.9	78584.7	60219.8	120575	4103.38	2751.47	5152.42	4601.39													29423.5	25528.1	30297	43035.3
	sam5Δarg7Δ_13C	2.52487e+06	2.38306e+06	2.2146e+06	2.79046e+06	149606	136604	132856	184749	755215	669997	628630	782502	58246.8	65401.2	53513.5	79468.6	761848	670130	746531	883250	7.82191e+06	7.12035e+06	7.81412e+06	9.84751e+06
Fig. 6j		WT				sam5Δarg7Δ
	2-IPM (m+7)/2-KIV (m+5)	1.1545	1.3398	0.8734	0.6322	6.7826	4.1595	7.0924	10.6908

[truncated: 3 more sheets: Supplementary Fig. 6, Figure 7, Supplementary Fig. 7]
